# Supplementary material for: 3-Hexadecyl-1,5-dimethyl-1H-1,5-benzo­diazepine-2,4(3H,5H)-dione
Source: Acta Crystallogr Sect E Struct Rep Online. 2011 Apr 16;67(Pt 5):o1155. doi: 10.1107/S1600536811013663 (PMC3089251; doi:10.1107/S1600536811013663)
Supplement: Supplementary file 1 [file e-67-o1155-sup1.cif]

##############################################################################
#                                                                            #
# This CIF contains the data in a paper accepted for publication in          #
# Acta Crystallographica Section E. It conforms to the requirements of       #
# Notes for Authors for Acta Crystallographica Section E, and has been       #
# peer reviewed under the auspices of the IUCr Commission on Journals.       #
#                                                                            #
# Full details of the Crystallographic Information File format               #
# are given in the paper "The Crystallographic Information File (CIF):       #
# a New Standard Archive File for Crystallography" by S. R. Hall, F. H.      #
# Allen and I. D. Brown [Acta Cryst. (1991), A47, 655-685].                  #
#                                                                            #
# The current version of the core CIF dictionary is obtainable from          #
# ftp://ftp.iucr.org/pub/cif_core.dic.                                       #
#                                                                            #
# Software is freely available for graphical display of the structure(s)     #
# in this CIF. For information consult the CIF software page                 #
# http://www.iucr.org/resources/cif/software.                                #
#                                                                            #
# This file may be used for bona fide research purposes within the           #
# scientific community so long as proper attribution is given to the journal # 
# article from which it was obtained.                                        #
#                                                                            #
##############################################################################
data_global
_audit_creation_method     SHELXL-97
_journal_date_recd_electronic     2011-04-06
_journal_date_accepted     2011-04-11
_journal_name_full     'Acta Crystallographica, Section E'
_journal_year     2011
_journal_volume     67
_journal_issue      5
_journal_page_first     o1155
_journal_page_last     o1155
_journal_paper_category     QO
_journal_coeditor_code     LH5231
_publ_contact_author
;
     Dr. Seik Weng Ng
     Department of Chemistry
     University of Malaya
     50603 Kuala Lumpur
     Malaysia
;
_publ_contact_author_email     seikweng@um.edu.my
_publ_contact_author_fax     '03 7967 4193'
_publ_contact_author_phone     '03 7967 6778'
_publ_section_title
;\
3-Hexadecyl-1,5-dimethyl-1<i>H</i>-1,5-benzodiazepine-2,4(3<i>H</i>,5<i>H</i>)-\
dione
;
loop_
    _publ_author_name
    _publ_author_address
    'Dardouri, Rachida'
;
Laboratoire de Chimie Organique H\'et\'erocyclique
P\^ole de Comp\'etences Pharmacochimie
Universit\'e Mohammed V-Agdal
BP 1014 Avenue Ibn Batout
Rabat
Morocco
;
    'Rodi, Youssef Kandri'
;
Laboratoire de Chimie Organique H\'et\'erocyclique
P\^ole de Comp\'etences Pharmacochimie
Universit\'e Mohammed V-Agdal
BP 1014 Avenue Ibn Batout
Rabat
Morocco
;
    'Ladeira, Sonia'
;
Service Commun Rayons-X
Laboratoire de Chimie de Coordination
Toulouse
France
;
    'Essassi, El Mokhtar'
;
Laboratoire de Chimie Organique H\'et\'erocyclique
P\^ole de Comp\'etences Pharmacochimie
Universit\'e Mohammed V-Agdal
BP 1014 Avenue Ibn Batout
Rabat
Morocco
;
    'Ng, Seik Weng'
;
Department of Chemistry
University of Malaya
50603 Kuala Lumpur
Malaysia
;
data_I
_audit_creation_method     SHELXL-97
_chemical_name_systematic
;
3-Hexadecyl-1,5-dimethyl-1<i>H</i>-1,5-benzodiazepine-
2,4(3<i>H</i>,5<i>H</i>)-dione
;
_chemical_name_common     ?
_chemical_formula_moiety     'C27 H44 N2 O2'
_chemical_formula_sum     'C27 H44 N2 O2'
_chemical_formula_iupac     'C27 H44 N2 O2'
_chemical_formula_weight     428.64
_chemical_melting_point     ?
_symmetry_cell_setting     monoclinic
_symmetry_space_group_name_H-M     'P 21/c'
_symmetry_space_group_name_Hall     '-P 2ybc'
loop_
    _symmetry_equiv_pos_as_xyz
    'x, y, z'
    '-x, y+1/2, -z+1/2'
    '-x, -y, -z'
    'x, -y-1/2, z-1/2'
_cell_length_a     8.14260(10)
_cell_length_b     36.2705(5)
_cell_length_c     9.40900(10)
_cell_angle_alpha     90.00
_cell_angle_beta     114.6110(10)
_cell_angle_gamma     90.00
_cell_volume     2526.38(5)
_cell_formula_units_Z     4
_cell_measurement_reflns_used     9990
_cell_measurement_theta_min     2.6
_cell_measurement_theta_max     30.0
_cell_measurement_temperature     293(2)
_exptl_crystal_description     Plate
_exptl_crystal_colour     Colorless
_exptl_crystal_size_max     0.50
_exptl_crystal_size_mid     0.30
_exptl_crystal_size_min     0.10
_exptl_crystal_density_diffrn     1.127
_exptl_crystal_density_meas     ?
_exptl_crystal_density_method     'not measured'
_exptl_crystal_F_000     944
_exptl_absorpt_coefficient_mu     0.070
_exptl_absorpt_correction_type     none
_diffrn_ambient_temperature     293(2)
_diffrn_radiation_type     MoK\a
_diffrn_radiation_wavelength     0.71073
_diffrn_radiation_source     'fine-focus sealed tube'
_diffrn_radiation_monochromator     graphite
_diffrn_measurement_device_type     'Bruker X8 APEXII'
_diffrn_measurement_method     '\f and \w'
_diffrn_detector_area_resol_mean     ?
_diffrn_reflns_number     45223
_diffrn_reflns_av_R_equivalents     0.0363
_diffrn_reflns_av_sigmaI/netI     0.0342
_diffrn_reflns_theta_min     2.45
_diffrn_reflns_theta_max     30.00
_diffrn_reflns_theta_full     30.00
_diffrn_measured_fraction_theta_max     0.996
_diffrn_measured_fraction_theta_full     0.996
_diffrn_reflns_limit_h_min     -10
_diffrn_reflns_limit_h_max     11
_diffrn_reflns_limit_k_min     -50
_diffrn_reflns_limit_k_max     51
_diffrn_reflns_limit_l_min     -12
_diffrn_reflns_limit_l_max     13
_diffrn_standards_number     0
_diffrn_standards_interval_count     0
_diffrn_standards_interval_time     0
_diffrn_standards_decay_%     0
_reflns_number_total     7353
_reflns_number_gt     5105
_reflns_threshold_expression     I>2\s(I)
_refine_ls_structure_factor_coef     Fsqd
_refine_ls_matrix_type     full
_refine_ls_R_factor_all     0.0803
_refine_ls_R_factor_gt     0.0503
_refine_ls_wR_factor_gt     0.1403
_refine_ls_wR_factor_ref     0.1590
_refine_ls_goodness_of_fit_ref     1.031
_refine_ls_restrained_S_all     1.031
_refine_ls_number_reflns     7353
_refine_ls_number_parameters     282
_refine_ls_number_restraints     0
_refine_ls_hydrogen_treatment     constr
_refine_ls_weighting_scheme     calc
_refine_ls_weighting_details
         'calc w=1/[\s^2^(Fo^2^)+(0.0871P)^2^+0.3018P] where P=(Fo^2^+2Fc^2^)/3'
_atom_sites_solution_hydrogens     geom
_atom_sites_solution_primary     direct
_atom_sites_solution_secondary     difmap
_refine_ls_shift/su_max     0.001
_refine_ls_shift/su_mean     0.001
_refine_diff_density_max     0.335
_refine_diff_density_min     -0.258
_refine_ls_extinction_method     none
_refine_ls_extinction_coef     ?
loop_
    _atom_type_symbol
    _atom_type_description
    _atom_type_scat_dispersion_real
    _atom_type_scat_dispersion_imag
    _atom_type_scat_source
    'C' 'C' 0.0033 0.0016
                         'International Tables Vol C Tables 4.2.6.8 and 6.1.1.4'
    'H' 'H' 0.0000 0.0000
                         'International Tables Vol C Tables 4.2.6.8 and 6.1.1.4'
    'N' 'N' 0.0061 0.0033
                         'International Tables Vol C Tables 4.2.6.8 and 6.1.1.4'
    'O' 'O' 0.0106 0.0060
                         'International Tables Vol C Tables 4.2.6.8 and 6.1.1.4'
_computing_data_collection     'APEX2 (Bruker, 2008)'
_computing_cell_refinement     'SAINT (Bruker, 2008)'
_computing_data_reduction     'SAINT (Bruker, 2008)'
_computing_structure_solution     'SHELXS97 (Sheldrick, 2008)'
_computing_structure_refinement     'SHELXL97 (Sheldrick, 2008)'
_computing_molecular_graphics     'X-SEED (Barbour, 2001)'
_computing_publication_material     'publCIF (Westrip, 2010)'
loop_
    _atom_site_type_symbol
    _atom_site_label
    _atom_site_fract_x
    _atom_site_fract_y
    _atom_site_fract_z
    _atom_site_U_iso_or_equiv
    _atom_site_adp_type
    _atom_site_calc_flag
    _atom_site_refinement_flags
    _atom_site_occupancy
    _atom_site_symmetry_multiplicity
    _atom_site_disorder_assembly
    _atom_site_disorder_group
    O O1 0.02825(12) 0.20901(2) 0.37201(10) 0.0323(2) Uani d . 1 1 . .
    O O2 -0.39162(13) 0.17141(3) 0.40983(10) 0.0376(2) Uani d . 1 1 . .
    N N1 -0.19184(13) 0.22225(3) 0.13447(11) 0.0271(2) Uani d . 1 1 . .
    N N2 -0.51023(13) 0.19449(3) 0.16414(12) 0.0268(2) Uani d . 1 1 . .
    C C1 -0.35060(17) 0.21187(3) 0.00186(14) 0.0273(3) Uani d . 1 1 . .
    C C2 -0.3522(2) 0.21567(4) -0.14654(15) 0.0400(3) Uani d . 1 1 . .
    H H2 -0.2498 0.2243 -0.1560 0.048 Uiso calc R 1 1 . .
    C C3 -0.5039(2) 0.20671(4) -0.27923(16) 0.0491(4) Uani d . 1 1 . .
    H H3 -0.5028 0.2088 -0.3773 0.059 Uiso calc R 1 1 . .
    C C4 -0.6573(2) 0.19462(4) -0.26542(17) 0.0485(4) Uani d . 1 1 . .
    H H4 -0.7606 0.1891 -0.3546 0.058 Uiso calc R 1 1 . .
    C C5 -0.65797(19) 0.19072(3) -0.11957(16) 0.0384(3) Uani d . 1 1 . .
    H H5 -0.7621 0.1825 -0.1117 0.046 Uiso calc R 1 1 . .
    C C6 -0.50464(16) 0.19891(3) 0.01618(14) 0.0267(3) Uani d . 1 1 . .
    C C7 -0.67424(18) 0.20524(4) 0.18255(19) 0.0388(3) Uani d . 1 1 . .
    H H7A -0.6415 0.2151 0.2855 0.058 Uiso calc R 1 1 . .
    H H7B -0.7501 0.1840 0.1681 0.058 Uiso calc R 1 1 . .
    H H7C -0.7383 0.2236 0.1061 0.058 Uiso calc R 1 1 . .
    C C8 -0.37885(16) 0.17653(3) 0.28661(13) 0.0249(2) Uani d . 1 1 . .
    C C9 -0.21270(15) 0.16463(3) 0.26138(13) 0.0233(2) Uani d . 1 1 . .
    H H9A -0.2522 0.1529 0.1587 0.028 Uiso calc R 1 1 . .
    C C10 -0.11159(16) 0.20013(3) 0.26219(13) 0.0237(2) Uani d . 1 1 . .
    C C11 -0.09947(19) 0.25653(4) 0.12803(18) 0.0384(3) Uani d . 1 1 . .
    H H11A -0.0195 0.2638 0.2321 0.058 Uiso calc R 1 1 . .
    H H11B -0.1873 0.2756 0.0806 0.058 Uiso calc R 1 1 . .
    H H11C -0.0312 0.2526 0.0672 0.058 Uiso calc R 1 1 . .
    C C12 -0.09467(16) 0.13780(3) 0.38687(13) 0.0268(3) Uani d . 1 1 . .
    H H12A -0.1690 0.1176 0.3940 0.032 Uiso calc R 1 1 . .
    H H12B -0.0452 0.1504 0.4870 0.032 Uiso calc R 1 1 . .
    C C13 0.06032(17) 0.12220(3) 0.35425(14) 0.0304(3) Uani d . 1 1 . .
    H H13A 0.0108 0.1073 0.2601 0.036 Uiso calc R 1 1 . .
    H H13B 0.1266 0.1424 0.3354 0.036 Uiso calc R 1 1 . .
    C C14 0.19019(17) 0.09876(3) 0.48780(14) 0.0279(3) Uani d . 1 1 . .
    H H14A 0.1243 0.0782 0.5046 0.034 Uiso calc R 1 1 . .
    H H14B 0.2367 0.1134 0.5826 0.034 Uiso calc R 1 1 . .
    C C15 0.34868(17) 0.08387(3) 0.45879(14) 0.0295(3) Uani d . 1 1 . .
    H H15A 0.3025 0.0687 0.3655 0.035 Uiso calc R 1 1 . .
    H H15B 0.4133 0.1044 0.4398 0.035 Uiso calc R 1 1 . .
    C C16 0.47967(16) 0.06121(3) 0.59449(14) 0.0283(3) Uani d . 1 1 . .
    H H16A 0.4146 0.0409 0.6139 0.034 Uiso calc R 1 1 . .
    H H16B 0.5262 0.0765 0.6875 0.034 Uiso calc R 1 1 . .
    C C17 0.63784(16) 0.04591(3) 0.56685(14) 0.0278(3) Uani d . 1 1 . .
    H H17A 0.7022 0.0662 0.5462 0.033 Uiso calc R 1 1 . .
    H H17B 0.5914 0.0304 0.4746 0.033 Uiso calc R 1 1 . .
    C C18 0.77024(16) 0.02355(3) 0.70403(14) 0.0278(3) Uani d . 1 1 . .
    H H18A 0.8161 0.0390 0.7964 0.033 Uiso calc R 1 1 . .
    H H18B 0.7060 0.0031 0.7243 0.033 Uiso calc R 1 1 . .
    C C19 0.92947(16) 0.00835(3) 0.67688(14) 0.0277(3) Uani d . 1 1 . .
    H H19A 0.8839 -0.0079 0.5869 0.033 Uiso calc R 1 1 . .
    H H19B 0.9910 0.0287 0.6527 0.033 Uiso calc R 1 1 . .
    C C20 1.06521(16) -0.01274(3) 0.81635(14) 0.0292(3) Uani d . 1 1 . .
    H H20A 1.1111 0.0036 0.9062 0.035 Uiso calc R 1 1 . .
    H H20B 1.0035 -0.0330 0.8408 0.035 Uiso calc R 1 1 . .
    C C21 1.22377(17) -0.02808(3) 0.78946(14) 0.0297(3) Uani d . 1 1 . .
    H H21A 1.2842 -0.0079 0.7631 0.036 Uiso calc R 1 1 . .
    H H21B 1.1782 -0.0448 0.7009 0.036 Uiso calc R 1 1 . .
    C C22 1.36085(17) -0.04850(4) 0.93023(15) 0.0319(3) Uani d . 1 1 . .
    H H22A 1.3000 -0.0685 0.9571 0.038 Uiso calc R 1 1 . .
    H H22B 1.4070 -0.0317 1.0185 0.038 Uiso calc R 1 1 . .
    C C23 1.51950(17) -0.06420(4) 0.90372(14) 0.0317(3) Uani d . 1 1 . .
    H H23A 1.5760 -0.0445 0.8706 0.038 Uiso calc R 1 1 . .
    H H23B 1.4744 -0.0822 0.8199 0.038 Uiso calc R 1 1 . .
    C C24 1.66148(17) -0.08248(3) 1.04886(14) 0.0309(3) Uani d . 1 1 . .
    H H24A 1.7070 -0.0644 1.1323 0.037 Uiso calc R 1 1 . .
    H H24B 1.6045 -0.1020 1.0824 0.037 Uiso calc R 1 1 . .
    C C25 1.81995(17) -0.09856(4) 1.02357(15) 0.0318(3) Uani d . 1 1 . .
    H H25A 1.7764 -0.1184 0.9479 0.038 Uiso calc R 1 1 . .
    H H25B 1.8696 -0.0796 0.9800 0.038 Uiso calc R 1 1 . .
    C C26 1.96936(17) -0.11326(3) 1.17273(15) 0.0331(3) Uani d . 1 1 . .
    H H26A 2.0196 -0.0929 1.2450 0.040 Uiso calc R 1 1 . .
    H H26B 1.9174 -0.1306 1.2210 0.040 Uiso calc R 1 1 . .
    C C27 2.1211(2) -0.13226(5) 1.1471(2) 0.0527(4) Uani d . 1 1 . .
    H H27A 2.2105 -0.1408 1.2454 0.079 Uiso calc R 1 1 . .
    H H27B 2.1755 -0.1151 1.1017 0.079 Uiso calc R 1 1 . .
    H H27C 2.0733 -0.1528 1.0778 0.079 Uiso calc R 1 1 . .
loop_
    _atom_site_aniso_label
    _atom_site_aniso_U_11
    _atom_site_aniso_U_22
    _atom_site_aniso_U_33
    _atom_site_aniso_U_12
    _atom_site_aniso_U_13
    _atom_site_aniso_U_23
    O1 0.0250(5) 0.0383(5) 0.0285(5) -0.0006(4) 0.0060(4) 0.0013(4)
    O2 0.0388(6) 0.0456(5) 0.0359(5) 0.0037(4) 0.0231(4) 0.0053(4)
    N1 0.0210(5) 0.0307(5) 0.0285(5) 0.0020(4) 0.0092(4) 0.0081(4)
    N2 0.0197(5) 0.0258(5) 0.0348(5) 0.0031(4) 0.0112(4) 0.0009(4)
    C1 0.0275(6) 0.0265(6) 0.0246(5) 0.0091(5) 0.0074(5) 0.0048(4)
    C2 0.0447(8) 0.0452(8) 0.0309(7) 0.0174(6) 0.0166(6) 0.0137(6)
    C3 0.0656(11) 0.0486(9) 0.0249(7) 0.0224(8) 0.0106(7) 0.0087(6)
    C4 0.0545(10) 0.0342(7) 0.0314(7) 0.0090(7) -0.0074(7) -0.0003(6)
    C5 0.0319(7) 0.0271(6) 0.0408(7) 0.0028(5) 0.0000(6) 0.0011(5)
    C6 0.0249(6) 0.0203(5) 0.0288(6) 0.0065(4) 0.0052(5) 0.0019(4)
    C7 0.0238(7) 0.0365(7) 0.0601(9) 0.0034(5) 0.0215(7) 0.0009(6)
    C8 0.0238(6) 0.0231(5) 0.0279(6) -0.0004(4) 0.0110(5) -0.0012(4)
    C9 0.0223(6) 0.0246(5) 0.0216(5) 0.0048(4) 0.0080(4) 0.0023(4)
    C10 0.0220(6) 0.0276(5) 0.0236(5) 0.0057(4) 0.0116(5) 0.0027(4)
    C11 0.0294(7) 0.0373(7) 0.0492(8) -0.0004(5) 0.0171(6) 0.0144(6)
    C12 0.0269(6) 0.0282(6) 0.0248(5) 0.0070(5) 0.0102(5) 0.0076(4)
    C13 0.0315(7) 0.0328(6) 0.0271(6) 0.0122(5) 0.0125(5) 0.0085(5)
    C14 0.0280(6) 0.0282(6) 0.0273(6) 0.0082(5) 0.0111(5) 0.0059(5)
    C15 0.0283(7) 0.0311(6) 0.0292(6) 0.0088(5) 0.0120(5) 0.0067(5)
    C16 0.0247(6) 0.0318(6) 0.0274(6) 0.0073(5) 0.0098(5) 0.0049(5)
    C17 0.0244(6) 0.0303(6) 0.0275(6) 0.0067(5) 0.0097(5) 0.0042(5)
    C18 0.0248(6) 0.0297(6) 0.0289(6) 0.0060(5) 0.0111(5) 0.0054(5)
    C19 0.0247(6) 0.0295(6) 0.0283(6) 0.0070(5) 0.0103(5) 0.0037(5)
    C20 0.0254(6) 0.0327(6) 0.0294(6) 0.0069(5) 0.0113(5) 0.0067(5)
    C21 0.0269(6) 0.0341(6) 0.0280(6) 0.0081(5) 0.0113(5) 0.0055(5)
    C22 0.0274(7) 0.0370(7) 0.0319(6) 0.0096(5) 0.0128(5) 0.0077(5)
    C23 0.0284(7) 0.0367(6) 0.0303(6) 0.0103(5) 0.0124(5) 0.0062(5)
    C24 0.0281(7) 0.0342(6) 0.0306(6) 0.0084(5) 0.0124(5) 0.0048(5)
    C25 0.0291(7) 0.0332(6) 0.0341(6) 0.0090(5) 0.0140(6) 0.0044(5)
    C26 0.0275(7) 0.0293(6) 0.0374(7) 0.0039(5) 0.0083(6) 0.0017(5)
    C27 0.0346(8) 0.0525(9) 0.0647(10) 0.0169(7) 0.0145(8) 0.0033(8)
loop_
    _geom_bond_atom_site_label_1
    _geom_bond_atom_site_label_2
    _geom_bond_site_symmetry_2
    _geom_bond_distance
    _geom_bond_publ_flag
    O1 C10 . 1.2197(14) ?
    O2 C8 . 1.2206(14) ?
    N1 C10 . 1.3640(14) ?
    N1 C1 . 1.4235(16) ?
    N1 C11 . 1.4676(16) ?
    N2 C8 . 1.3676(15) ?
    N2 C6 . 1.4208(15) ?
    N2 C7 . 1.4690(16) ?
    C1 C6 . 1.3975(18) ?
    C1 C2 . 1.3976(17) ?
    C2 C3 . 1.380(2) ?
    C2 H2 . 0.9300 ?
    C3 C4 . 1.380(2) ?
    C3 H3 . 0.9300 ?
    C4 C5 . 1.382(2) ?
    C4 H4 . 0.9300 ?
    C5 C6 . 1.3964(18) ?
    C5 H5 . 0.9300 ?
    C7 H7A . 0.9600 ?
    C7 H7B . 0.9600 ?
    C7 H7C . 0.9600 ?
    C8 C9 . 1.5298(16) ?
    C9 C12 . 1.5230(15) ?
    C9 C10 . 1.5266(16) ?
    C9 H9A . 0.9800 ?
    C11 H11A . 0.9600 ?
    C11 H11B . 0.9600 ?
    C11 H11C . 0.9600 ?
    C12 C13 . 1.5264(16) ?
    C12 H12A . 0.9700 ?
    C12 H12B . 0.9700 ?
    C13 C14 . 1.5210(16) ?
    C13 H13A . 0.9700 ?
    C13 H13B . 0.9700 ?
    C14 C15 . 1.5248(16) ?
    C14 H14A . 0.9700 ?
    C14 H14B . 0.9700 ?
    C15 C16 . 1.5195(16) ?
    C15 H15A . 0.9700 ?
    C15 H15B . 0.9700 ?
    C16 C17 . 1.5209(16) ?
    C16 H16A . 0.9700 ?
    C16 H16B . 0.9700 ?
    C17 C18 . 1.5254(16) ?
    C17 H17A . 0.9700 ?
    C17 H17B . 0.9700 ?
    C18 C19 . 1.5252(16) ?
    C18 H18A . 0.9700 ?
    C18 H18B . 0.9700 ?
    C19 C20 . 1.5233(16) ?
    C19 H19A . 0.9700 ?
    C19 H19B . 0.9700 ?
    C20 C21 . 1.5207(16) ?
    C20 H20A . 0.9700 ?
    C20 H20B . 0.9700 ?
    C21 C22 . 1.5223(17) ?
    C21 H21A . 0.9700 ?
    C21 H21B . 0.9700 ?
    C22 C23 . 1.5244(17) ?
    C22 H22A . 0.9700 ?
    C22 H22B . 0.9700 ?
    C23 C24 . 1.5251(17) ?
    C23 H23A . 0.9700 ?
    C23 H23B . 0.9700 ?
    C24 C25 . 1.5222(17) ?
    C24 H24A . 0.9700 ?
    C24 H24B . 0.9700 ?
    C25 C26 . 1.5205(17) ?
    C25 H25A . 0.9700 ?
    C25 H25B . 0.9700 ?
    C26 C27 . 1.5196(19) ?
    C26 H26A . 0.9700 ?
    C26 H26B . 0.9700 ?
    C27 H27A . 0.9600 ?
    C27 H27B . 0.9600 ?
    C27 H27C . 0.9600 ?
loop_
    _geom_angle_atom_site_label_1
    _geom_angle_atom_site_label_2
    _geom_angle_atom_site_label_3
    _geom_angle_site_symmetry_1
    _geom_angle_site_symmetry_3
    _geom_angle
    _geom_angle_publ_flag
    C10 N1 C1 . . 122.93(10) ?
    C10 N1 C11 . . 117.97(10) ?
    C1 N1 C11 . . 118.81(10) ?
    C8 N2 C6 . . 123.12(10) ?
    C8 N2 C7 . . 117.24(10) ?
    C6 N2 C7 . . 119.16(10) ?
    C6 C1 C2 . . 119.60(12) ?
    C6 C1 N1 . . 121.90(10) ?
    C2 C1 N1 . . 118.48(12) ?
    C3 C2 C1 . . 120.87(15) ?
    C3 C2 H2 . . 119.6 ?
    C1 C2 H2 . . 119.6 ?
    C4 C3 C2 . . 119.58(14) ?
    C4 C3 H3 . . 120.2 ?
    C2 C3 H3 . . 120.2 ?
    C3 C4 C5 . . 120.28(14) ?
    C3 C4 H4 . . 119.9 ?
    C5 C4 H4 . . 119.9 ?
    C4 C5 C6 . . 120.98(14) ?
    C4 C5 H5 . . 119.5 ?
    C6 C5 H5 . . 119.5 ?
    C5 C6 C1 . . 118.67(12) ?
    C5 C6 N2 . . 119.41(12) ?
    C1 C6 N2 . . 121.91(11) ?
    N2 C7 H7A . . 109.5 ?
    N2 C7 H7B . . 109.5 ?
    H7A C7 H7B . . 109.5 ?
    N2 C7 H7C . . 109.5 ?
    H7A C7 H7C . . 109.5 ?
    H7B C7 H7C . . 109.5 ?
    O2 C8 N2 . . 121.78(11) ?
    O2 C8 C9 . . 122.36(11) ?
    N2 C8 C9 . . 115.83(10) ?
    C12 C9 C10 . . 111.73(10) ?
    C12 C9 C8 . . 111.91(9) ?
    C10 C9 C8 . . 105.74(9) ?
    C12 C9 H9A . . 109.1 ?
    C10 C9 H9A . . 109.1 ?
    C8 C9 H9A . . 109.1 ?
    O1 C10 N1 . . 121.80(11) ?
    O1 C10 C9 . . 122.55(10) ?
    N1 C10 C9 . . 115.60(10) ?
    N1 C11 H11A . . 109.5 ?
    N1 C11 H11B . . 109.5 ?
    H11A C11 H11B . . 109.5 ?
    N1 C11 H11C . . 109.5 ?
    H11A C11 H11C . . 109.5 ?
    H11B C11 H11C . . 109.5 ?
    C9 C12 C13 . . 112.87(9) ?
    C9 C12 H12A . . 109.0 ?
    C13 C12 H12A . . 109.0 ?
    C9 C12 H12B . . 109.0 ?
    C13 C12 H12B . . 109.0 ?
    H12A C12 H12B . . 107.8 ?
    C14 C13 C12 . . 112.94(9) ?
    C14 C13 H13A . . 109.0 ?
    C12 C13 H13A . . 109.0 ?
    C14 C13 H13B . . 109.0 ?
    C12 C13 H13B . . 109.0 ?
    H13A C13 H13B . . 107.8 ?
    C13 C14 C15 . . 113.52(10) ?
    C13 C14 H14A . . 108.9 ?
    C15 C14 H14A . . 108.9 ?
    C13 C14 H14B . . 108.9 ?
    C15 C14 H14B . . 108.9 ?
    H14A C14 H14B . . 107.7 ?
    C16 C15 C14 . . 113.04(10) ?
    C16 C15 H15A . . 109.0 ?
    C14 C15 H15A . . 109.0 ?
    C16 C15 H15B . . 109.0 ?
    C14 C15 H15B . . 109.0 ?
    H15A C15 H15B . . 107.8 ?
    C15 C16 C17 . . 113.69(10) ?
    C15 C16 H16A . . 108.8 ?
    C17 C16 H16A . . 108.8 ?
    C15 C16 H16B . . 108.8 ?
    C17 C16 H16B . . 108.8 ?
    H16A C16 H16B . . 107.7 ?
    C16 C17 C18 . . 113.56(10) ?
    C16 C17 H17A . . 108.9 ?
    C18 C17 H17A . . 108.9 ?
    C16 C17 H17B . . 108.9 ?
    C18 C17 H17B . . 108.9 ?
    H17A C17 H17B . . 107.7 ?
    C19 C18 C17 . . 113.64(10) ?
    C19 C18 H18A . . 108.8 ?
    C17 C18 H18A . . 108.8 ?
    C19 C18 H18B . . 108.8 ?
    C17 C18 H18B . . 108.8 ?
    H18A C18 H18B . . 107.7 ?
    C20 C19 C18 . . 113.56(10) ?
    C20 C19 H19A . . 108.9 ?
    C18 C19 H19A . . 108.9 ?
    C20 C19 H19B . . 108.9 ?
    C18 C19 H19B . . 108.9 ?
    H19A C19 H19B . . 107.7 ?
    C21 C20 C19 . . 113.71(10) ?
    C21 C20 H20A . . 108.8 ?
    C19 C20 H20A . . 108.8 ?
    C21 C20 H20B . . 108.8 ?
    C19 C20 H20B . . 108.8 ?
    H20A C20 H20B . . 107.7 ?
    C20 C21 C22 . . 113.51(10) ?
    C20 C21 H21A . . 108.9 ?
    C22 C21 H21A . . 108.9 ?
    C20 C21 H21B . . 108.9 ?
    C22 C21 H21B . . 108.9 ?
    H21A C21 H21B . . 107.7 ?
    C21 C22 C23 . . 113.81(10) ?
    C21 C22 H22A . . 108.8 ?
    C23 C22 H22A . . 108.8 ?
    C21 C22 H22B . . 108.8 ?
    C23 C22 H22B . . 108.8 ?
    H22A C22 H22B . . 107.7 ?
    C22 C23 C24 . . 113.20(10) ?
    C22 C23 H23A . . 108.9 ?
    C24 C23 H23A . . 108.9 ?
    C22 C23 H23B . . 108.9 ?
    C24 C23 H23B . . 108.9 ?
    H23A C23 H23B . . 107.8 ?
    C25 C24 C23 . . 113.73(10) ?
    C25 C24 H24A . . 108.8 ?
    C23 C24 H24A . . 108.8 ?
    C25 C24 H24B . . 108.8 ?
    C23 C24 H24B . . 108.8 ?
    H24A C24 H24B . . 107.7 ?
    C26 C25 C24 . . 113.24(10) ?
    C26 C25 H25A . . 108.9 ?
    C24 C25 H25A . . 108.9 ?
    C26 C25 H25B . . 108.9 ?
    C24 C25 H25B . . 108.9 ?
    H25A C25 H25B . . 107.7 ?
    C27 C26 C25 . . 113.80(12) ?
    C27 C26 H26A . . 108.8 ?
    C25 C26 H26A . . 108.8 ?
    C27 C26 H26B . . 108.8 ?
    C25 C26 H26B . . 108.8 ?
    H26A C26 H26B . . 107.7 ?
    C26 C27 H27A . . 109.5 ?
    C26 C27 H27B . . 109.5 ?
    H27A C27 H27B . . 109.5 ?
    C26 C27 H27C . . 109.5 ?
    H27A C27 H27C . . 109.5 ?
    H27B C27 H27C . . 109.5 ?
loop_
    _geom_torsion_atom_site_label_1
    _geom_torsion_atom_site_label_2
    _geom_torsion_atom_site_label_3
    _geom_torsion_atom_site_label_4
    _geom_torsion_site_symmetry_1
    _geom_torsion_site_symmetry_2
    _geom_torsion_site_symmetry_3
    _geom_torsion_site_symmetry_4
    _geom_torsion
    _geom_torsion_publ_flag
    C10 N1 C1 C6 . . . . 50.83(16) ?
    C11 N1 C1 C6 . . . . -135.46(12) ?
    C10 N1 C1 C2 . . . . -130.67(12) ?
    C11 N1 C1 C2 . . . . 43.04(16) ?
    C6 C1 C2 C3 . . . . -0.15(19) ?
    N1 C1 C2 C3 . . . . -178.69(12) ?
    C1 C2 C3 C4 . . . . 1.4(2) ?
    C2 C3 C4 C5 . . . . -1.4(2) ?
    C3 C4 C5 C6 . . . . 0.0(2) ?
    C4 C5 C6 C1 . . . . 1.23(18) ?
    C4 C5 C6 N2 . . . . -179.85(11) ?
    C2 C1 C6 C5 . . . . -1.16(17) ?
    N1 C1 C6 C5 . . . . 177.32(11) ?
    C2 C1 C6 N2 . . . . 179.94(11) ?
    N1 C1 C6 N2 . . . . -1.57(17) ?
    C8 N2 C6 C5 . . . . 132.06(12) ?
    C7 N2 C6 C5 . . . . -39.70(15) ?
    C8 N2 C6 C1 . . . . -49.05(16) ?
    C7 N2 C6 C1 . . . . 139.19(12) ?
    C6 N2 C8 O2 . . . . -176.04(11) ?
    C7 N2 C8 O2 . . . . -4.13(17) ?
    C6 N2 C8 C9 . . . . 6.17(15) ?
    C7 N2 C8 C9 . . . . 178.07(10) ?
    O2 C8 C9 C12 . . . . 14.88(16) ?
    N2 C8 C9 C12 . . . . -167.34(10) ?
    O2 C8 C9 C10 . . . . -106.98(12) ?
    N2 C8 C9 C10 . . . . 70.80(12) ?
    C1 N1 C10 O1 . . . . 177.18(11) ?
    C11 N1 C10 O1 . . . . 3.42(17) ?
    C1 N1 C10 C9 . . . . -5.49(16) ?
    C11 N1 C10 C9 . . . . -179.24(10) ?
    C12 C9 C10 O1 . . . . -16.10(15) ?
    C8 C9 C10 O1 . . . . 105.89(12) ?
    C12 C9 C10 N1 . . . . 166.59(9) ?
    C8 C9 C10 N1 . . . . -71.43(12) ?
    C10 C9 C12 C13 . . . . -68.09(13) ?
    C8 C9 C12 C13 . . . . 173.55(10) ?
    C9 C12 C13 C14 . . . . 173.66(10) ?
    C12 C13 C14 C15 . . . . -178.37(10) ?
    C13 C14 C15 C16 . . . . 178.71(11) ?
    C14 C15 C16 C17 . . . . 179.55(10) ?
    C15 C16 C17 C18 . . . . 179.34(10) ?
    C16 C17 C18 C19 . . . . -179.70(10) ?
    C17 C18 C19 C20 . . . . 177.81(10) ?
    C18 C19 C20 C21 . . . . 179.76(10) ?
    C19 C20 C21 C22 . . . . 178.91(11) ?
    C20 C21 C22 C23 . . . . 179.57(11) ?
    C21 C22 C23 C24 . . . . 176.41(11) ?
    C22 C23 C24 C25 . . . . 179.53(11) ?
    C23 C24 C25 C26 . . . . 174.22(11) ?
    C24 C25 C26 C27 . . . . 175.17(12) ?
