# Supplementary material for: 3-Hexadecyl-1,5-dimethyl-1H-1,5-benzo­diazepine-2,4(3H,5H)-dione
Source: Acta Crystallogr Sect E Struct Rep Online. 2011 Apr 16;67(Pt 5):o1155. doi: 10.1107/S1600536811013663 (PMC3089251; doi:10.1107/S1600536811013663)
Supplement: Supplementary file 2 [file e-67-o1155-Isup2.hkl]

# 
# h,k,l, Fc-squared, Fo-squared, sigma(Fo-squared) and status flag 
# 
data_I
_shelx_title '  P21/c' 
_shelx_refln_list_code          4 
_shelx_F_calc_maximum      261.71 
_exptl_crystal_F_000       944.00 
_reflns_d_resolution_high  0.7107 
 
loop_ 
 _symmetry_equiv_pos_as_xyz 
 'x, y, z' 
 '-x, y+1/2, -z+1/2' 
 '-x, -y, -z' 
 'x, -y-1/2, z-1/2' 
 
_cell_length_a     8.1426 
_cell_length_b    36.2705 
_cell_length_c     9.4090 
_cell_angle_alpha  90.000 
_cell_angle_beta  114.611 
_cell_angle_gamma  90.000 
 
_shelx_F_squared_multiplier     1.000 
 
loop_ 
 _refln_index_h 
 _refln_index_k 
 _refln_index_l 
 _refln_F_squared_calc 
 _refln_F_squared_meas 
 _refln_F_squared_sigma 
 _refln_observed_status 
   1   0   0      897.71      354.59     12.77 o 
   2   0   0     1222.88     1210.00     15.19 o 
   3   0   0      510.41      506.45      7.00 o 
   4   0   0      507.03      528.31      7.81 o 
   5   0   0       40.50       36.85      3.42 o 
   6   0   0     1527.25     1482.16     24.99 o 
   7   0   0     5477.29     5159.90     75.46 o 
   8   0   0      154.97      158.46      8.96 o 
   9   0   0       21.98       21.42     10.18 o 
  10   0   0       17.96       31.73     10.87 o 
   1   1   0     2703.63     1325.78    137.74 o 
   2   1   0     1824.03     1685.96     13.24 o 
   3   1   0      796.29      766.54      7.00 o 
   4   1   0      782.77      867.68      7.92 o 
   5   1   0      484.22      513.63      7.06 o 
   6   1   0       33.24       27.29      2.97 o 
   7   1   0     1924.11     1858.59     23.02 o 
   8   1   0       80.68       81.15      5.06 o 
   9   1   0       97.91       74.39      6.33 o 
  10   1   0        8.43       18.43      7.22 o 
   1   2   0     1340.91      754.69    106.09 o 
   2   2   0      528.67      535.21      4.96 o 
   3   2   0       60.74       41.12      1.62 o 
   4   2   0      171.53      194.86      3.21 o 
   5   2   0       87.97       74.01      2.94 o 
   6   2   0      585.31      561.64      8.54 o 
   7   2   0        1.27        3.59      3.21 o 
   8   2   0       81.71       75.16      6.04 o 
   9   2   0       16.70       18.88      4.90 o 
  10   2   0      157.16      193.14     12.40 o 
   1   3   0     3755.00     3622.02     74.60 o 
   2   3   0      762.46      726.69      6.39 o 
   3   3   0      473.42      534.02      5.31 o 
   4   3   0      347.40      393.82      4.74 o 
   5   3   0      122.63      143.40      3.82 o 
   6   3   0        9.82        9.92      2.94 o 
   7   3   0      222.32      206.31      6.34 o 
   8   3   0       35.61       32.76      4.15 o 
   9   3   0       22.79       18.12      5.07 o 
  10   3   0       60.05       77.85     13.98 o 
   1   4   0     1232.54     1160.73     12.33 o 
   2   4   0        8.35       12.63      0.90 o 
   3   4   0      327.84      323.15      3.99 o 
   4   4   0      281.80      273.44      4.21 o 
   5   4   0      147.94      136.91      3.90 o 
   6   4   0        3.23       -4.04      2.69 o 
   7   4   0      241.35      211.05      6.37 o 
   8   4   0        5.66       -1.80      3.76 o 
   9   4   0        9.94        9.08      4.73 o 
  10   4   0        4.52       20.59      7.61 o 
   2   5   0      206.43      202.52      2.36 o 
   3   5   0      400.01      417.70      4.85 o 
   4   5   0      306.90      270.11      4.10 o 
   5   5   0        0.00       -0.48      2.11 o 
   6   5   0      478.94      415.15      7.92 o 
   7   5   0        5.37       -3.35      3.04 o 
   8   5   0       15.61       14.95      3.79 o 
   9   5   0        0.23       -3.65      4.40 o 
  10   5   0        0.06        1.03      6.56 o 
   0   6   0      329.86      458.35     10.10 o 
   1   6   0      158.07      128.54      2.43 o 
   2   6   0       18.44       17.59      0.91 o 
   3   6   0      119.30      120.32      2.52 o 
   4   6   0       23.53       24.03      2.09 o 
   5   6   0        8.40        8.91      2.18 o 
   6   6   0     1466.36     1392.62     18.50 o 
   7   6   0       82.03       72.90      4.30 o 
   8   6   0       54.67       56.17      4.49 o 
   9   6   0       11.18        3.52      4.58 o 
  10   6   0       11.10        5.75      6.86 o 
   1   7   0    12646.76    12540.71    128.86 o 
   2   7   0      125.72      130.86      1.94 o 
   3   7   0      143.22      146.91      2.81 o 
   4   7   0      214.91      196.52      3.92 o 
   5   7   0        0.65        2.04      1.84 o 
   6   7   0     3108.95     2924.64     33.12 o 
   7   7   0       95.53       92.06      4.67 o 
   8   7   0        9.30        7.58      3.58 o 
   9   7   0        0.75       -2.41      4.62 o 
  10   7   0        2.64        4.58      6.67 o 
   0   8   0    13146.66    13271.89    202.20 o 
   1   8   0    68489.80    66026.55    706.74 o 
   2   8   0      123.48      133.58      1.94 o 
   3   8   0      504.67      478.63      5.17 o 
   4   8   0        2.63        2.47      1.70 o 
   5   8   0       49.00       38.99      2.45 o 
   6   8   0     3029.24     2827.84     34.16 o 
   7   8   0      370.47      356.35      7.73 o 
   8   8   0      640.03      634.14     13.30 o 
   9   8   0        0.30        1.94      5.59 o 
  10   8   0        1.03       10.46      6.91 o 
   1   9   0    26333.02    25992.66    213.82 o 
   2   9   0       47.74       57.47      1.35 o 
   3   9   0       63.30       81.55      2.21 o 
   4   9   0      369.47      362.91      5.54 o 
   5   9   0        3.86        1.98      1.89 o 
   6   9   0      125.88      115.05      5.02 o 
   7   9   0      314.07      311.57      8.99 o 
   8   9   0      641.00      642.16     11.71 o 
   9   9   0       23.48       22.84      5.64 o 
  10   9   0        6.82       17.37      7.39 o 
   0  10   0    22177.50    21854.98    273.00 o 
   1  10   0        7.34        8.94      0.68 o 
   2  10   0      411.73      435.27      4.17 o 
   3  10   0      324.94      324.79      4.51 o 
   4  10   0      296.68      268.82      4.48 o 
   5  10   0       61.51       52.92      2.67 o 
   6  10   0     1268.51     1206.39     16.92 o 
   7  10   0      193.30      193.85      6.12 o 
   8  10   0       62.09       70.21      4.71 o 
   9  10   0       33.97       42.79      7.45 o 
  10  10   0        2.58        8.08      9.27 o 
   1  11   0      100.48      103.95      1.57 o 
   2  11   0       90.35       78.78      1.77 o 
   3  11   0      394.13      398.07      4.50 o 
   4  11   0      241.27      249.72      4.32 o 
   5  11   0       43.02       33.59      2.38 o 
   6  11   0      287.50      279.52      7.62 o 
   7  11   0      171.09      167.60      6.28 o 
   8  11   0      214.13      208.20      6.92 o 
   9  11   0       15.14       28.86      9.96 o 
  10  11   0        9.86        4.96      6.88 o 
   0  12   0     9491.02     9575.32    119.50 o 
   1  12   0       78.30       76.42      1.56 o 
   2  12   0     1470.66     1535.37     12.71 o 
   3  12   0       39.25       45.35      1.72 o 
   4  12   0      274.99      257.77      4.36 o 
   5  12   0      117.63      113.89      3.50 o 
   6  12   0      626.26      576.64      9.47 o 
   7  12   0       60.79       62.02      5.46 o 
   8  12   0      160.01      154.53      8.22 o 
   9  12   0       20.26       21.14      6.93 o 
  10  12   0        7.15       12.73      7.21 o 
   1  13   0      179.44      203.31      2.43 o 
   2  13   0       93.50       75.64      1.81 o 
   3  13   0      313.09      287.68      3.61 o 
   4  13   0       68.24       66.19      2.83 o 
   5  13   0     3300.83     3207.02     30.77 o 
   6  13   0       55.68       65.25      3.85 o 
   7  13   0        1.72        5.70      3.30 o 
   8  13   0       16.62       19.87      3.77 o 
   9  13   0        6.86        9.64      7.69 o 
  10  13   0        2.89        9.36      7.14 o 
   0  14   0     1121.43     1138.32     15.05 o 
   1  14   0        0.62        0.47      0.84 o 
   2  14   0     1182.39     1267.11     10.74 o 
   3  14   0        0.75       -0.11      1.24 o 
   4  14   0       52.28       42.42      2.22 o 
   5  14   0     3026.27     2939.62     29.76 o 
   6  14   0      253.77      243.53      6.11 o 
   7  14   0       31.05       32.77      4.07 o 
   8  14   0       16.44       17.89      3.65 o 
   9  14   0       20.12       29.41      7.19 o 
  10  14   0        2.74        2.01      6.65 o 
   1  15   0      441.37      520.76      5.34 o 
   2  15   0     1376.19     1511.90     12.60 o 
   3  15   0      206.26      188.75      3.46 o 
   4  15   0        6.29        7.07      1.67 o 
   5  15   0     1964.57     1946.67     20.72 o 
   6  15   0       15.71       11.48      2.90 o 
   7  15   0      131.58      148.85      6.12 o 
   8  15   0       74.52       71.29      4.71 o 
   9  15   0       28.66       26.38      7.27 o 
   0  16   0       14.47       15.70      1.47 o 
   1  16   0      160.54      162.78      2.53 o 
   2  16   0     4919.33     5429.31     42.36 o 
   3  16   0       33.94       32.17      1.81 o 
   4  16   0       15.72       16.23      1.86 o 
   5  16   0     3823.11     3652.44     36.34 o 
   6  16   0       62.93       70.12      3.90 o 
   7  16   0        0.16       -3.94      3.57 o 
   8  16   0      108.55      108.07      5.42 o 
   9  16   0       85.16      104.07      9.47 o 
   1  17   0     1333.26     1503.54     13.66 o 
   2  17   0     8271.96     8690.44     67.16 o 
   3  17   0      178.67      171.85      3.27 o 
   4  17   0       17.97       17.03      1.86 o 
   5  17   0     1019.60      965.41     12.26 o 
   6  17   0      186.96      191.87      6.18 o 
   7  17   0      233.36      240.70      7.16 o 
   8  17   0      252.72      255.27      7.41 o 
   9  17   0      125.42      139.82     10.27 o 
   0  18   0      241.66      252.89      4.59 o 
   1  18   0       18.81       22.83      1.63 o 
   2  18   0       19.62       14.88      1.41 o 
   3  18   0       98.27       82.29      2.43 o 
   4  18   0       29.34       32.35      2.35 o 
   5  18   0     1730.44     1619.67     18.52 o 
   6  18   0        3.64       -0.82      2.79 o 
   7  18   0       14.51       13.30      3.30 o 
   8  18   0      171.22      183.45      8.03 o 
   9  18   0      171.89      179.39     11.53 o 
   1  19   0     2907.26     3084.67     28.43 o 
   2  19   0     1312.41     1291.25     12.77 o 
   3  19   0      137.12      147.07      3.09 o 
   4  19   0      179.28      173.15      4.18 o 
   5  19   0      372.07      375.56      6.99 o 
   6  19   0      504.89      498.62      9.15 o 
   7  19   0      222.23      217.23      6.50 o 
   8  19   0        4.09       -0.36      4.05 o 
   9  19   0       42.76       49.07      8.24 o 
   0  20   0      453.71      475.75      6.92 o 
   1  20   0       82.08       85.02      3.44 o 
   2  20   0     1211.34     1250.25     12.45 o 
   3  20   0       75.15       72.29      2.34 o 
   4  20   0        6.30        5.77      2.18 o 
   5  20   0      691.11      637.70      9.71 o 
   6  20   0      393.53      367.88      7.70 o 
   7  20   0       22.92       17.43      3.65 o 
   8  20   0       15.23        9.74      6.37 o 
   9  20   0        5.16        5.40      6.42 o 
   1  21   0      385.76      388.82      5.19 o 
   2  21   0      221.28      207.36      3.37 o 
   3  21   0        3.78       52.01      3.85 o 
   4  21   0     1178.36     1127.78     17.12 o 
   5  21   0        0.47        0.17      2.39 o 
   6  21   0       18.07       24.59      3.22 o 
   7  21   0      160.43      166.11      5.92 o 
   8  21   0       16.59       15.11      5.60 o 
   9  21   0       31.69       33.53      7.33 o 
   0  22   0      714.70      754.94     12.11 o 
   1  22   0        0.79        0.46      1.17 o 
   2  22   0     1067.14     1112.23     11.83 o 
   3  22   0       87.72       98.33      3.09 o 
   4  22   0     2945.85     2779.20     27.98 o 
   5  22   0      146.30      141.33      5.55 o 
   6  22   0       11.97       12.17      3.24 o 
   7  22   0       10.36       11.16      3.20 o 
   8  22   0       32.41       29.28      6.51 o 
   9  22   0       11.02       11.40     13.01 o 
   1  23   0       60.81       66.04      2.15 o 
   2  23   0       13.33       14.33      1.55 o 
   3  23   0      670.24      739.98      8.88 o 
   4  23   0     2315.50     2130.67     22.07 o 
   5  23   0       80.51       65.88      3.47 o 
   6  23   0       44.37       43.32      3.55 o 
   7  23   0       55.29       65.78      4.28 o 
   8  23   0       45.18       49.24      7.52 o 
   9  23   0        0.13        1.22      6.05 o 
   0  24   0      891.98      950.00     14.97 o 
   1  24   0        0.88        6.61      1.34 o 
   2  24   0      148.68      151.12      3.64 o 
   3  24   0     1595.11     1984.77     29.31 o 
   4  24   0     1228.73     1106.97     12.74 o 
   5  24   0        1.48        5.40      2.48 o 
   6  24   0        1.85        2.20      2.69 o 
   7  24   0       25.39       26.31      3.46 o 
   8  24   0       26.28       25.29      6.47 o 
   9  24   0       14.97       37.21      7.51 o 
   1  25   0      665.93      685.19      8.25 o 
   2  25   0      530.08      542.42      7.14 o 
   3  25   0     1154.22     1194.17     13.17 o 
   4  25   0      229.55      229.40      4.66 o 
   5  25   0      106.39       98.05      4.24 o 
   6  25   0       24.02       17.03      3.07 o 
   7  25   0       26.76       27.59      4.04 o 
   8  25   0      103.81       96.22      8.54 o 
   9  25   0       40.58       41.87     11.52 o 
   0  26   0      842.51      910.71     22.73 o 
   1  26   0       35.53       35.91      1.91 o 
   2  26   0        0.13        1.06      1.50 o 
   3  26   0       56.61       58.38      2.70 o 
   4  26   0      102.87       93.27      3.57 o 
   5  26   0      134.70      120.74      4.58 o 
   6  26   0       57.80       56.84      3.84 o 
   7  26   0       11.79        8.64      4.13 o 
   8  26   0        3.90        9.57      7.42 o 
   1  27   0      496.35      521.93      6.88 o 
   2  27   0      950.39      956.53     11.30 o 
   3  27   0       55.18      159.24      7.65 o 
   4  27   0      175.19      170.64      4.51 o 
   5  27   0      140.00      141.35      4.85 o 
   6  27   0       20.61       15.89      3.06 o 
   7  27   0       69.91       54.24      4.92 o 
   8  27   0      128.12      125.50      9.24 o 
   0  28   0       75.51      171.66      8.05 o 
   1  28   0       82.82       82.37      2.85 o 
   2  28   0        0.18        1.67      1.67 o 
   3  28   0      187.85      187.34      4.10 o 
   4  28   0       48.72       48.77      3.10 o 
   5  28   0      196.05      175.58      5.30 o 
   6  28   0       31.56       31.04      3.39 o 
   7  28   0       62.87       60.16      8.35 o 
   8  28   0        3.20       -0.98      6.78 o 
   1  29   0       80.16       88.95      3.00 o 
   2  29   0      448.60      447.15      6.21 o 
   3  29   0      478.04      426.22      7.21 o 
   4  29   0       10.43       11.45      2.50 o 
   5  29   0       92.55       94.33      4.22 o 
   6  29   0        6.49        8.07      2.98 o 
   7  29   0      130.25      132.59      7.70 o 
   8  29   0       52.05       56.55      7.46 o 
   0  30   0      122.20      200.56      7.40 o 
   1  30   0       25.69       22.69      1.93 o 
   2  30   0       44.13       48.47      2.73 o 
   3  30   0     2425.44     2233.37     24.14 o 
   4  30   0      205.82      200.55      5.19 o 
   5  30   0      102.15      101.27      4.34 o 
   6  30   0        0.74        4.84      3.27 o 
   7  30   0        6.57        3.24      5.09 o 
   8  30   0       21.03       27.40      6.58 o 
   1  31   0        6.23        1.26      1.65 o 
   2  31   0       44.28       40.12      2.49 o 
   3  31   0      978.10      953.30     13.43 o 
   4  31   0      209.71      209.07      5.37 o 
   5  31   0        8.26        6.88      2.68 o 
   6  31   0        2.61        0.61      3.02 o 
   7  31   0       68.87      101.82     11.68 o 
   8  31   0        1.41        2.77      6.19 o 
   0  32   0      161.14      219.66      6.92 o 
   1  32   0        3.15        3.39      1.74 o 
   2  32   0      193.11      188.02      4.97 o 
   3  32   0      515.74      511.88      8.64 o 
   4  32   0      227.37      241.77      5.65 o 
   5  32   0        7.79        3.42      3.03 o 
   6  32   0       26.36       30.74      4.03 o 
   7  32   0        5.94        3.01      5.41 o 
   8  32   0       64.62       49.65      8.16 o 
   1  33   0       27.78       23.83      2.13 o 
   2  33   0       41.96       41.50      2.74 o 
   3  33   0        8.83        8.07      2.49 o 
   4  33   0      295.76      294.00      6.26 o 
   5  33   0       11.28       13.74      2.82 o 
   6  33   0        0.82       -5.69      3.79 o 
   7  33   0       98.48      107.81      8.27 o 
   0  34   0        6.34       49.93      3.67 o 
   1  34   0       36.36       36.84      2.47 o 
   2  34   0      248.60      248.66      6.41 o 
   3  34   0       84.97       82.77      3.61 o 
   4  34   0       73.95       64.90      3.52 o 
   5  34   0        0.87        4.86      2.55 o 
   6  34   0        3.88       -4.03      4.08 o 
   7  34   0       15.93        6.00      6.57 o 
   1  35   0      124.88      115.79      5.03 o 
   2  35   0      343.68      306.54      5.91 o 
   3  35   0       35.47       33.05      2.79 o 
   4  35   0       80.14       78.26      5.21 o 
   5  35   0       51.75       53.56      3.94 o 
   6  35   0        6.40        6.53      5.04 o 
   7  35   0        8.93        0.68      5.30 o 
   0  36   0      164.37      206.97     10.93 o 
   1  36   0       81.89       81.89      3.42 o 
   2  36   0       89.75      103.37      3.82 o 
   3  36   0       32.76       31.78      4.39 o 
   4  36   0       23.07       31.26      3.52 o 
   5  36   0       17.80       18.87      3.42 o 
   6  36   0        9.30        7.87      8.13 o 
   7  36   0       34.86       39.32      6.65 o 
   1  37   0        2.17        4.11      2.20 o 
   2  37   0      832.00      745.18     10.57 o 
   3  37   0       24.68       22.98      3.44 o 
   4  37   0       22.67       22.04      3.05 o 
   5  37   0       37.60       37.61      4.67 o 
   6  37   0        7.74       12.95      5.33 o 
   7  37   0        0.10       -3.86      5.60 o 
   0  38   0       95.01      112.85      8.23 o 
   1  38   0       13.97       14.92      2.43 o 
   2  38   0      322.13      320.24      6.27 o 
   3  38   0      205.77      191.20      5.17 o 
   4  38   0       15.17       14.16      3.27 o 
   5  38   0       47.36       49.27      5.51 o 
   6  38   0        1.21       -4.54      4.80 o 
   1  39   0       10.10        9.67      2.44 o 
   2  39   0      260.05      269.25      5.82 o 
   3  39   0        4.37        8.13      2.49 o 
   4  39   0        3.70       -0.61      3.37 o 
   5  39   0       36.26       45.47      6.88 o 
   6  39   0       10.69        7.38      5.23 o 
   0  40   0        3.80       20.24      3.58 o 
   1  40   0       23.83       25.64      2.75 o 
   2  40   0      191.81      194.41      5.16 o 
   3  40   0      178.20      165.50      5.47 o 
   4  40   0        6.73        3.17      3.66 o 
   5  40   0       58.66       60.81      7.25 o 
   6  40   0        0.01        0.70      5.36 o 
   1  41   0        4.41        4.49      2.31 o 
   2  41   0       45.14       57.83      3.73 o 
   3  41   0       26.27       39.78      3.73 o 
   4  41   0        0.01        0.78      3.91 o 
   5  41   0        9.36       22.89      6.17 o 
   6  41   0        0.82       -8.81      8.14 o 
   0  42   0       11.95       25.93      4.34 o 
   1  42   0        0.03       -2.63      2.26 o 
   2  42   0      167.58      136.94      5.49 o 
   3  42   0       19.73       20.01      4.62 o 
   4  42   0        0.59        4.36      4.28 o 
   5  42   0      125.12      127.31      9.91 o 
   1  43   0        0.48       -2.92      2.72 o 
   2  43   0      112.95      110.29      5.81 o 
   3  43   0        3.43        7.76      4.31 o 
   4  43   0        5.55        3.82      6.93 o 
   5  43   0        5.73       17.88      7.51 o 
   0  44   0       23.42       28.20      6.03 o 
   1  44   0       24.91       22.17      4.20 o 
   2  44   0        0.06        2.21      3.94 o 
   3  44   0        2.35        2.65      4.21 o 
   4  44   0       11.52        4.59      4.52 o 
   5  44   0        4.41        8.49      5.35 o 
   1  45   0       62.21       75.78      5.41 o 
   2  45   0       15.43       12.20      5.21 o 
   3  45   0        0.49       -0.35      4.25 o 
   4  45   0        0.01       -6.62      4.41 o 
   0  46   0       23.32       12.78      8.04 o 
   1  46   0      383.57      378.27     10.00 o 
   2  46   0       10.39       13.11      4.73 o 
   3  46   0        3.29        1.29      4.57 o 
   4  46   0       13.67       14.10      5.34 o 
   1  47   0      239.72      235.04      8.82 o 
   2  47   0        2.42        2.82      4.17 o 
   3  47   0       19.75       23.59      5.70 o 
   4  47   0        9.70       26.70      8.15 o 
   0  48   0        7.16        5.27      6.04 o 
   1  48   0       54.50       57.34      5.46 o 
   2  48   0       28.76       19.07      4.62 o 
   3  48   0       19.15       16.58      6.89 o 
   1  49   0        3.56        3.75      4.70 o 
   2  49   0        2.13        0.38      5.17 o 
   0  50   0       14.82       24.59      8.72 o 
   1  50   0        0.18       -0.32      5.19 o 
   2  50   0        1.74       -3.87      7.82 o 
 -10   1   1        4.91        7.03      6.76 o 
  -9   1   1        8.98        5.04      4.96 o 
  -8   1   1        2.62       -4.81      3.21 o 
  -7   1   1       13.75       15.67      3.02 o 
  -6   1   1       22.61       25.32      2.52 o 
  -5   1   1       24.49       19.58      1.93 o 
  -4   1   1      230.73      246.00      3.73 o 
  -3   1   1       67.00       72.59      1.67 o 
  -2   1   1        3.78       -0.92      0.61 o 
   0   1   1        0.96        0.07      0.40 o 
   1   1   1      102.78       98.75      1.59 o 
   2   1   1      402.02      407.22      3.53 o 
   3   1   1       25.81       25.10      1.65 o 
   4   1   1        0.59        2.20      1.76 o 
   5   1   1       93.28      101.88      3.50 o 
   6   1   1      453.90      425.42      7.76 o 
   7   1   1        0.79       -4.82      3.21 o 
   8   1   1        0.56       -7.62      5.88 o 
   9   1   1        0.00        4.69      6.60 o 
  10   1   1        0.02        3.03     18.65 o 
 -10   2   1       84.07      104.75      9.86 o 
  -9   2   1        1.56       -0.72      3.43 o 
  -8   2   1        0.36       -4.51      3.01 o 
  -7   2   1       68.92       60.83      3.90 o 
  -6   2   1       46.43       47.03      2.83 o 
  -5   2   1       90.95       80.84      2.71 o 
  -4   2   1        0.03        0.21      1.54 o 
  -3   2   1      570.33      607.74      5.57 o 
  -2   2   1      812.01      850.34      7.11 o 
  -1   2   1       10.66        3.21      1.67 o 
   0   2   1     2984.19     2869.03     39.42 o 
   1   2   1      135.25      125.19      1.86 o 
   2   2   1      303.30      318.08      3.03 o 
   3   2   1        3.23        9.40      1.50 o 
   4   2   1        7.86        7.37      1.77 o 
   5   2   1       18.60       23.84      2.55 o 
   6   2   1      157.78      136.84      5.03 o 
   7   2   1      164.42      163.35      6.13 o 
   8   2   1        0.40       -4.87      3.24 o 
   9   2   1       17.73       31.80      7.26 o 
  10   2   1       37.06       42.01     12.11 o 
 -10   3   1        0.49        9.41      6.96 o 
  -9   3   1       39.55       43.81      4.67 o 
  -8   3   1       86.58       80.33      5.48 o 
  -7   3   1       37.65       34.46      3.52 o 
  -6   3   1       93.49       97.76      3.66 o 
  -5   3   1       73.15       59.87      2.56 o 
  -4   3   1      806.79      837.63      8.27 o 
  -3   3   1      517.99      547.27      5.30 o 
  -2   3   1       19.34       15.66      0.89 o 
  -1   3   1    10930.28     5887.10    178.21 o 
   1   3   1      111.02      109.14      1.74 o 
   2   3   1     1317.28     1363.92     10.46 o 
   3   3   1       90.64      101.95      2.16 o 
   4   3   1       10.21       13.99      1.83 o 
   5   3   1      645.60      667.83      9.50 o 
   6   3   1     1040.86      971.63     13.62 o 
   7   3   1      390.80      393.82     10.78 o 
   8   3   1        8.05        3.07      4.33 o 
   9   3   1        1.94       -2.40      6.04 o 
  10   3   1        4.03       -9.90     10.08 o 
 -10   4   1      181.47      190.28     11.96 o 
  -9   4   1        0.23       -5.21      3.47 o 
  -8   4   1       96.79       94.17      5.04 o 
  -7   4   1       41.77       53.88      3.97 o 
  -6   4   1       14.19       15.63      2.56 o 
  -5   4   1      180.79      166.41      4.16 o 
  -4   4   1      144.74      182.87      3.54 o 
  -3   4   1      647.61      675.22      6.27 o 
  -2   4   1     1514.96     1579.36     13.48 o 
  -1   4   1      349.31      349.25      5.15 o 
   1   4   1     1166.81     1162.35      9.46 o 
   2   4   1      134.67      140.16      1.92 o 
   3   4   1        0.46        1.05      1.39 o 
   4   4   1        0.69       -0.68      1.70 o 
   5   4   1      101.55       98.55      4.49 o 
   6   4   1       45.95       42.04      3.57 o 
   7   4   1       77.50       74.37      4.75 o 
   8   4   1        0.01       -0.81      3.32 o 
   9   4   1       10.64       12.72      6.68 o 
 -10   5   1       18.29       34.41      7.73 o 
  -9   5   1       37.81       36.92      4.34 o 
  -8   5   1       16.02       14.81      3.56 o 
  -7   5   1       51.62       60.10      3.94 o 
  -6   5   1      149.09      154.06      4.38 o 
  -5   5   1        2.47        2.60      1.72 o 
  -4   5   1      512.67      547.47      5.87 o 
  -3   5   1      451.75      455.40      4.87 o 
  -2   5   1      827.29      798.01      7.20 o 
  -1   5   1     9650.64     9369.38    131.33 o 
   0   5   1     2028.84     1117.08     35.47 o 
   1   5   1      319.86      333.78      3.34 o 
   2   5   1      213.03      241.43      2.61 o 
   3   5   1        4.19        9.16      1.45 o 
   4   5   1      226.29      251.30      4.46 o 
   5   5   1     1003.57     1008.78     12.18 o 
   6   5   1      297.08      276.86      6.63 o 
   7   5   1      984.51      943.88     15.36 o 
   8   5   1       35.96       28.98      4.06 o 
   9   5   1       19.66       15.33      6.66 o 
 -10   6   1       58.72       81.22      9.12 o 
  -9   6   1        7.97        1.28      3.94 o 
  -8   6   1       37.85       47.98      4.21 o 
  -7   6   1      227.96      232.72      6.26 o 
  -6   6   1      639.38      609.38      9.02 o 
  -5   6   1       61.54       46.91      2.34 o 
  -4   6   1      166.50      212.72      3.54 o 
  -3   6   1       62.41       55.82      1.62 o 
  -2   6   1      240.34      252.44      3.05 o 
  -1   6   1     3523.70     3605.51     31.87 o 
   0   6   1     1687.37     1636.79     16.19 o 
   1   6   1     1361.68     1374.39     11.50 o 
   2   6   1       77.77       80.17      1.55 o 
   3   6   1      182.81      217.59      3.15 o 
   4   6   1       23.10       29.34      2.01 o 
   5   6   1       60.93       55.92      3.49 o 
   6   6   1       34.18       34.76      3.70 o 
   7   6   1        2.02        2.91      3.28 o 
   8   6   1        0.39       -0.79      3.37 o 
   9   6   1        1.23       -4.43      6.34 o 
 -10   7   1       18.09       26.29     12.89 o 
  -9   7   1        7.60        3.58      4.00 o 
  -8   7   1        0.21       -4.58      3.05 o 
  -7   7   1      128.05      120.67      4.89 o 
  -6   7   1      444.29      442.93      7.12 o 
  -5   7   1        1.75        3.97      1.72 o 
  -4   7   1        0.83       -1.82      1.44 o 
  -3   7   1       25.11       28.24      1.62 o 
  -2   7   1     2663.77     2710.34     20.64 o 
  -1   7   1     2839.35     2945.18     25.08 o 
   0   7   1     5633.09     5668.90     48.24 o 
   1   7   1     2456.00     2561.54     21.52 o 
   2   7   1      154.30      145.02      2.16 o 
   3   7   1        3.01        2.78      1.37 o 
   4   7   1      541.81      549.70      6.82 o 
   5   7   1      394.65      379.15      6.47 o 
   6   7   1        2.26       -4.00      2.93 o 
   7   7   1      519.55      511.00     10.56 o 
   8   7   1       14.97        9.39      3.66 o 
   9   7   1       15.62       22.37      7.09 o 
 -10   8   1        1.22        4.20      6.63 o 
  -9   8   1        9.30       -1.65      3.77 o 
  -8   8   1       27.65       24.75      3.80 o 
  -7   8   1       75.94       70.45      4.09 o 
  -6   8   1      939.30      884.97     11.21 o 
  -5   8   1      184.57      213.91      5.57 o 
  -4   8   1       54.78       56.26      2.18 o 
  -3   8   1       77.64       77.10      1.92 o 
  -2   8   1      635.52      647.58      5.50 o 
  -1   8   1     5525.76     5734.20     48.45 o 
   0   8   1      943.08      938.48      8.35 o 
   1   8   1       49.78       50.55      1.44 o 
   2   8   1      590.67      625.75      5.76 o 
   3   8   1      381.82      411.22      4.39 o 
   4   8   1       53.02       57.31      2.38 o 
   5   8   1        7.37        3.26      2.34 o 
   6   8   1      183.28      192.51      6.14 o 
   7   8   1       61.59       56.09      4.99 o 
   8   8   1        0.71        8.83      4.45 o 
   9   8   1        0.29       -1.34      6.30 o 
 -10   9   1        4.02       14.59      7.12 o 
  -9   9   1        0.03       -1.14      4.17 o 
  -8   9   1        5.84        6.48      3.32 o 
  -7   9   1      114.10      104.40      4.62 o 
  -6   9   1      520.59      507.32      7.71 o 
  -5   9   1       97.99       88.90      3.07 o 
  -4   9   1       94.79       95.49      2.40 o 
  -3   9   1      500.17      522.91      5.29 o 
  -2   9   1     3177.65     3309.07     25.10 o 
  -1   9   1      207.20      200.51      3.91 o 
   0   9   1     1957.75     2002.90     17.95 o 
   1   9   1     8544.51     8792.13     65.50 o 
   2   9   1      173.68      174.03      2.47 o 
   3   9   1       85.30       84.64      2.05 o 
   4   9   1      807.84      828.30      8.82 o 
   5   9   1      142.73      135.09      4.30 o 
   6   9   1        5.21       -2.15      2.77 o 
   7   9   1        0.00        0.02      3.22 o 
   8   9   1       60.13       57.58      5.73 o 
   9   9   1       13.26       15.80      7.72 o 
 -10  10   1        8.79       -0.07      8.12 o 
  -9  10   1       10.44       10.58      4.31 o 
  -8  10   1      280.62      281.89      7.50 o 
  -7  10   1       51.27       55.33      3.83 o 
  -6  10   1      273.55      270.07      5.77 o 
  -5  10   1      231.12      223.65      4.53 o 
  -4  10   1       39.10       33.61      1.89 o 
  -3  10   1      693.50      770.54      7.14 o 
  -2  10   1     1194.52     1174.96      9.42 o 
  -1  10   1     7901.01     8090.22     63.80 o 
   0  10   1      970.06      967.92      8.98 o 
   1  10   1       35.73       31.43      0.98 o 
   2  10   1      279.97      305.74      4.03 o 
   3  10   1       42.74       41.25      1.70 o 
   4  10   1       82.57       85.34      2.78 o 
   5  10   1        4.27        4.98      2.52 o 
   6  10   1       71.78       76.27      4.12 o 
   7  10   1       18.99       15.59      3.75 o 
   8  10   1      207.18      217.98     12.40 o 
   9  10   1        0.30       -0.48      9.02 o 
 -10  11   1       10.89        7.05      6.80 o 
  -9  11   1       56.52       67.97      8.98 o 
  -8  11   1        0.63       -2.76      3.11 o 
  -7  11   1       32.59       30.94      3.40 o 
  -6  11   1       20.85       22.69      2.86 o 
  -5  11   1       63.22       53.08      2.48 o 
  -4  11   1        3.74        5.34      1.56 o 
  -3  11   1     1187.33     1302.51     10.82 o 
  -2  11   1     4501.44     4673.96     36.20 o 
  -1  11   1      810.70      829.36      7.31 o 
   0  11   1       19.41       17.12      0.69 o 
   1  11   1     3039.60     3086.31     24.22 o 
   2  11   1        0.54        2.41      1.16 o 
   3  11   1      217.36      206.97      3.14 o 
   4  11   1      792.94      815.82      8.74 o 
   5  11   1     1114.03     1016.71     13.55 o 
   6  11   1       50.72       49.79      3.69 o 
   7  11   1       28.25       25.48      3.89 o 
   8  11   1        0.86       -6.40      4.60 o 
   9  11   1       21.64       38.32      8.86 o 
 -10  12   1       18.10       30.06      7.53 o 
  -9  12   1       98.11       94.32      7.19 o 
  -8  12   1      106.45      103.39      5.16 o 
  -7  12   1       71.41       79.95      4.26 o 
  -6  12   1       91.31       96.84      3.91 o 
  -5  12   1        8.30       10.63      1.86 o 
  -4  12   1        1.67        0.01      1.50 o 
  -3  12   1      177.51      207.06      3.00 o 
  -2  12   1     2776.18     2847.49     22.42 o 
  -1  12   1     1789.64     1858.99     15.70 o 
   0  12   1       12.37       11.13      0.68 o 
   1  12   1      179.72      187.61      2.33 o 
   2  12   1       12.59       13.87      1.33 o 
   3  12   1      112.21      126.62      2.91 o 
   4  12   1       72.97       74.49      2.62 o 
   5  12   1      473.43      459.46      7.97 o 
   6  12   1        0.31        1.45      2.78 o 
   7  12   1       57.99       52.05      4.54 o 
   8  12   1       42.66       49.06      6.22 o 
   9  12   1        0.85        2.88      7.30 o 
 -10  13   1        0.52        5.80      6.63 o 
  -9  13   1       37.49       39.11      5.71 o 
  -8  13   1       96.52       94.77      7.02 o 
  -7  13   1        3.13        4.65      2.89 o 
  -6  13   1       78.96       78.58      3.64 o 
  -5  13   1        5.99        3.89      1.77 o 
  -4  13   1      247.48      236.27      4.36 o 
  -3  13   1      559.51      660.92      6.16 o 
  -2  13   1     1126.88     1155.20      9.70 o 
  -1  13   1     1096.53     1084.41      9.49 o 
   0  13   1      534.49      550.82      5.13 o 
   1  13   1        0.96        1.97      0.92 o 
   2  13   1       81.42       93.59      2.03 o 
   3  13   1      112.78      111.13      2.59 o 
   4  13   1      367.27      346.26      5.11 o 
   5  13   1      399.48      376.72      7.08 o 
   6  13   1        7.90        4.12      2.85 o 
   7  13   1       96.02       92.30      6.98 o 
   8  13   1       27.20       24.38      5.93 o 
   9  13   1        9.62       10.68      7.84 o 
 -10  14   1        9.76        3.60      6.83 o 
  -9  14   1        1.74        1.86      4.95 o 
  -8  14   1       86.81       93.07      5.03 o 
  -7  14   1       21.61       19.93      3.20 o 
  -6  14   1        1.16       -1.36      2.43 o 
  -5  14   1      427.90      421.37      6.09 o 
  -4  14   1       77.81       82.01      2.59 o 
  -3  14   1      179.03      158.95      2.73 o 
  -2  14   1     1337.70     1408.12     11.64 o 
  -1  14   1      497.47      556.92      5.12 o 
   0  14   1       50.76       69.46      1.38 o 
   1  14   1      567.52      609.70      6.16 o 
   2  14   1      532.05      594.43      5.65 o 
   3  14   1      271.82      293.92      4.26 o 
   4  14   1        3.65        3.28      1.65 o 
   5  14   1      594.52      559.50      8.92 o 
   6  14   1       35.13       24.96      3.18 o 
   7  14   1       80.06       78.61      4.66 o 
   8  14   1        6.90        0.58      4.93 o 
   9  14   1        1.50        3.96      7.10 o 
 -10  15   1        7.68       27.52      7.35 o 
  -9  15   1        1.92        2.47      4.71 o 
  -8  15   1      232.32      223.17      6.87 o 
  -7  15   1        0.06       -4.62      3.08 o 
  -6  15   1      744.45      727.76     10.87 o 
  -5  15   1        8.54       11.39      1.92 o 
  -4  15   1      619.18      617.36      7.64 o 
  -3  15   1       32.94       44.94      1.67 o 
  -2  15   1        5.63        7.02      1.16 o 
  -1  15   1     1132.80     1142.25      9.72 o 
   0  15   1     1036.66     1078.31      9.17 o 
   1  15   1     5327.20     5678.28     45.34 o 
   2  15   1       46.58       44.44      1.56 o 
   3  15   1        5.71        8.71      1.52 o 
   4  15   1       21.10       20.17      1.91 o 
   5  15   1      162.88      167.69      4.93 o 
   6  15   1       58.50       55.70      3.88 o 
   7  15   1      257.25      238.02      6.91 o 
   8  15   1       30.61       41.25      6.08 o 
   9  15   1        1.07       -3.73      6.92 o 
 -10  16   1        4.52        2.89      8.32 o 
  -9  16   1      107.37      118.90      9.60 o 
  -8  16   1       42.82       48.24      4.18 o 
  -7  16   1        2.51        0.54      3.19 o 
  -6  16   1      270.60      263.04      6.19 o 
  -5  16   1      839.66      807.30      9.53 o 
  -4  16   1      146.77      158.55      3.38 o 
  -3  16   1      688.12      672.80      7.23 o 
  -2  16   1      245.96      296.21      3.74 o 
  -1  16   1     3304.31     3473.89     27.95 o 
   0  16   1        0.00        2.82      0.95 o 
   1  16   1      914.67      957.34      8.53 o 
   2  16   1     1440.97     1558.75     12.69 o 
   3  16   1      155.84      155.00      3.25 o 
   4  16   1       44.79       51.16      2.55 o 
   5  16   1      298.60      279.10      6.19 o 
   6  16   1       87.71       87.11      4.41 o 
   7  16   1      119.97      119.59      5.33 o 
   8  16   1       65.66       71.45      6.88 o 
   9  16   1        9.16       15.75      7.93 o 
 -10  17   1       11.83       18.61      8.58 o 
  -9  17   1       12.03       14.55      6.69 o 
  -8  17   1      111.98      107.29      5.21 o 
  -7  17   1        0.24       -0.88      3.18 o 
  -6  17   1      381.46      342.43      6.89 o 
  -5  17   1      190.05      195.55      4.16 o 
  -4  17   1      286.36      301.27      5.28 o 
  -3  17   1        3.24        6.25      1.49 o 
  -2  17   1     1361.96     1448.24     12.43 o 
  -1  17   1      431.78      446.78      4.80 o 
   0  17   1      582.14      612.11      6.20 o 
   1  17   1     2186.19     2259.12     18.69 o 
   2  17   1      968.84     1011.72     10.82 o 
   3  17   1        0.10       -0.58      1.32 o 
   4  17   1       85.41       81.01      3.09 o 
   5  17   1        8.38       11.40      2.65 o 
   6  17   1      160.55      161.29      6.39 o 
   7  17   1      278.01      276.74      7.32 o 
   8  17   1       15.11       25.41      7.12 o 
   9  17   1       90.06       84.67      9.99 o 
 -10  18   1        6.20       17.77      9.28 o 
  -9  18   1      302.39      301.21     13.66 o 
  -8  18   1       19.46       22.77      3.70 o 
  -7  18   1       34.50       35.83      4.16 o 
  -6  18   1      165.67      160.84      5.09 o 
  -5  18   1       55.94       55.67      2.87 o 
  -4  18   1       66.81       63.14      2.58 o 
  -3  18   1      171.70      158.24      3.25 o 
  -2  18   1      857.09      898.35      8.18 o 
  -1  18   1     3079.47     3203.03     25.93 o 
   0  18   1      130.61      115.98      2.07 o 
   1  18   1      204.66      201.50      2.72 o 
   2  18   1       31.59       34.45      1.72 o 
   3  18   1       12.43        9.61      1.52 o 
   4  18   1        8.43        5.62      2.00 o 
   5  18   1       10.79        8.75      2.60 o 
   6  18   1       61.68       58.88      3.89 o 
   7  18   1       38.86       32.96      3.74 o 
   8  18   1        2.72        2.62      6.00 o 
   9  18   1       52.89       69.57      9.59 o 
  -9  19   1        2.05       -1.85      5.76 o 
  -8  19   1        7.62        9.87      3.38 o 
  -7  19   1        0.26       -2.09      3.03 o 
  -6  19   1       35.64       40.06      3.28 o 
  -5  19   1      111.66      123.02      3.78 o 
  -4  19   1        1.57        4.71      1.74 o 
  -3  19   1      256.88      291.65      4.50 o 
  -2  19   1     1623.38     1652.14     15.11 o 
  -1  19   1        0.02        6.11      1.15 o 
   0  19   1       58.94       72.35      1.65 o 
   1  19   1      134.76      124.34      2.27 o 
   2  19   1      363.22      349.53      4.69 o 
   3  19   1        0.86        1.47      1.42 o 
   4  19   1      986.22      928.64     11.56 o 
   5  19   1       48.59       49.12      3.28 o 
   6  19   1       74.54       71.96      4.11 o 
   7  19   1      130.51      130.24      5.44 o 
   8  19   1        0.16        1.29      5.77 o 
   9  19   1        0.09        6.07      7.06 o 
  -9  20   1      104.77      103.81      9.05 o 
  -8  20   1      242.33      228.10      8.33 o 
  -7  20   1       31.13       31.73      3.86 o 
  -6  20   1       19.31       19.55      2.94 o 
  -5  20   1        8.42       10.05      2.44 o 
  -4  20   1       16.01       18.95      2.00 o 
  -3  20   1      796.25      790.56      9.04 o 
  -2  20   1      421.98      455.50      5.35 o 
  -1  20   1     1392.88     1440.29     12.70 o 
   0  20   1      399.43      392.59      4.28 o 
   1  20   1        0.03       -0.01      1.05 o 
   2  20   1      173.77      166.54      3.10 o 
   3  20   1       22.92       25.63      1.80 o 
   4  20   1      452.72      438.85      7.57 o 
   5  20   1      112.64      105.67      4.15 o 
   6  20   1        6.75        7.38      2.94 o 
   7  20   1       22.84       20.08      4.09 o 
   8  20   1        1.34       -3.23      7.82 o 
   9  20   1        7.36       14.94      7.40 o 
  -9  21   1      136.45      156.10     10.48 o 
  -8  21   1       17.18       20.47      4.21 o 
  -7  21   1        0.32        2.02      2.89 o 
  -6  21   1       26.64       22.51      3.00 o 
  -5  21   1      158.07      156.42      4.95 o 
  -4  21   1       66.17       62.16      2.65 o 
  -3  21   1       42.23       54.29      2.23 o 
  -2  21   1      971.48      961.77      9.81 o 
  -1  21   1      223.45      219.16      3.08 o 
   0  21   1        6.36       10.20      1.14 o 
   1  21   1       38.07       46.87      1.78 o 
   2  21   1        1.46        3.35      1.27 o 
   3  21   1        2.74        2.87      1.66 o 
   4  21   1      761.49      722.10      9.63 o 
   5  21   1       36.69       36.20      3.09 o 
   6  21   1        2.79        3.79      2.81 o 
   7  21   1       52.24       58.36      5.42 o 
   8  21   1        5.58        4.98      6.46 o 
   9  21   1        1.38       -0.78      7.79 o 
  -9  22   1       27.26       30.19      7.16 o 
  -8  22   1      170.51      158.30      7.06 o 
  -7  22   1        0.02       -0.30      2.82 o 
  -6  22   1       12.26        8.56      2.81 o 
  -5  22   1      320.39      308.00      6.20 o 
  -4  22   1       43.53       44.08      2.60 o 
  -3  22   1      666.70      641.59      7.81 o 
  -2  22   1       11.35       12.88      1.29 o 
  -1  22   1      527.76      542.75      6.07 o 
   0  22   1      805.62      783.86      8.45 o 
   1  22   1       23.98       26.00      1.60 o 
   2  22   1      475.68      493.90      6.84 o 
   3  22   1      110.17      113.48      3.15 o 
   4  22   1      253.88      244.63      7.02 o 
   5  22   1      390.57      371.30      7.37 o 
   6  22   1       22.59       21.39      3.22 o 
   7  22   1      185.19      194.70      8.18 o 
   8  22   1        0.00       15.31      6.52 o 
   9  22   1        1.13      -13.25      8.83 o 
  -9  23   1      188.93      209.82     11.81 o 
  -8  23   1       28.04       28.83      4.89 o 
  -7  23   1      109.14      114.59      5.08 o 
  -6  23   1       29.07       33.50      3.41 o 
  -5  23   1        1.22        0.15      2.29 o 
  -4  23   1      175.46      169.13      4.19 o 
  -3  23   1       31.92       39.98      2.22 o 
  -2  23   1      432.35      453.89      5.99 o 
  -1  23   1      426.78      411.27      4.97 o 
   0  23   1      240.45      237.22      3.58 o 
   1  23   1      137.19      144.90      3.02 o 
   2  23   1      622.75      649.11      7.48 o 
   3  23   1       75.97       70.26      3.45 o 
   4  23   1      655.02      621.95      8.74 o 
   5  23   1       24.25       27.93      3.33 o 
   6  23   1        0.18       -2.56      2.64 o 
   7  23   1        0.27        1.69      3.93 o 
   8  23   1       25.81       32.08      7.27 o 
  -9  24   1        0.49        6.69      8.12 o 
  -8  24   1       96.94      110.89      7.12 o 
  -7  24   1       83.34       92.79      4.70 o 
  -6  24   1        5.86        9.27      2.78 o 
  -5  24   1      112.57      109.29      4.08 o 
  -4  24   1       82.60       74.30      3.13 o 
  -3  24   1      294.29      310.85      5.16 o 
  -2  24   1        0.00        0.79      1.25 o 
  -1  24   1      141.45      162.24      2.89 o 
   0  24   1       50.88       52.63      1.90 o 
   1  24   1       87.98       87.42      2.83 o 
   2  24   1        0.09       -1.26      1.37 o 
   3  24   1      295.88      316.17      5.23 o 
   4  24   1      161.27      172.21      5.72 o 
   5  24   1      314.05      309.49      6.73 o 
   6  24   1        1.14        1.19      2.71 o 
   7  24   1       80.29       93.51      6.92 o 
   8  24   1       11.42       26.20      9.44 o 
  -9  25   1       50.38       62.15     10.84 o 
  -8  25   1       84.17      100.41      9.60 o 
  -7  25   1        4.28        3.97      3.54 o 
  -6  25   1       58.17       57.50      3.77 o 
  -5  25   1       33.59       27.24      2.83 o 
  -4  25   1      289.31      272.46      5.27 o 
  -3  25   1       16.95       17.45      1.97 o 
  -2  25   1      151.64      147.92      2.98 o 
  -1  25   1      244.12      233.36      3.60 o 
   0  25   1        0.19        0.03      1.16 o 
   1  25   1      217.18      223.21      3.96 o 
   2  25   1       68.84       71.58      2.51 o 
   3  25   1      388.87      392.18      5.97 o 
   4  25   1       25.26       27.50      2.45 o 
   5  25   1       59.81       60.70      3.66 o 
   6  25   1        0.94       -3.90      2.60 o 
   7  25   1       18.25       30.86      5.34 o 
   8  25   1        8.08       15.45      6.93 o 
  -9  26   1       74.67       63.14      9.83 o 
  -8  26   1        6.87        7.98      9.02 o 
  -7  26   1        5.28        9.01      3.09 o 
  -6  26   1       10.81       14.14      2.85 o 
  -5  26   1        2.80        2.61      2.36 o 
  -4  26   1       92.04       84.22      4.24 o 
  -3  26   1      228.18      237.64      6.15 o 
  -2  26   1        0.23        0.69      1.30 o 
  -1  26   1        6.87        8.85      1.43 o 
   0  26   1       70.81       69.83      2.35 o 
   1  26   1      130.02      126.52      3.12 o 
   2  26   1        2.27       -1.10      1.54 o 
   3  26   1        2.62        4.54      1.88 o 
   4  26   1        0.84       -0.17      2.06 o 
   5  26   1       47.88       54.67      3.93 o 
   6  26   1        0.00       -4.25      3.08 o 
   7  26   1        0.04       -2.23      4.56 o 
   8  26   1       21.13       11.65      9.66 o 
  -9  27   1        2.98       -5.47      7.25 o 
  -8  27   1       47.86       47.51      6.95 o 
  -7  27   1       63.90       65.15      4.80 o 
  -6  27   1       27.56       28.65      3.15 o 
  -5  27   1       68.54       63.14      3.46 o 
  -4  27   1       29.78       21.60      2.44 o 
  -3  27   1       39.50       45.66      2.51 o 
  -2  27   1       16.08       13.25      1.56 o 
  -1  27   1        3.94        1.64      1.40 o 
   0  27   1      292.94      286.60      4.35 o 
   1  27   1      162.12      159.92      3.53 o 
   2  27   1        5.60        4.42      1.67 o 
   3  27   1        0.00        1.82      1.88 o 
   4  27   1       51.65       42.62      4.72 o 
   5  27   1       28.33       24.43      3.04 o 
   6  27   1        4.46        5.74      4.00 o 
   7  27   1       22.70       39.98      6.98 o 
   8  27   1        0.11       -1.34      6.30 o 
  -9  28   1      156.51      147.02     12.90 o 
  -8  28   1        2.12        3.44      5.42 o 
  -7  28   1       12.01       16.22      3.81 o 
  -6  28   1        8.65        5.88      2.90 o 
  -5  28   1       36.27       33.22      2.94 o 
  -4  28   1        3.38        4.16      2.15 o 
  -3  28   1      480.34      456.94      7.72 o 
  -2  28   1       49.23       48.46      2.11 o 
  -1  28   1        9.45        8.24      1.57 o 
   0  28   1      217.22      231.59      3.96 o 
   1  28   1       61.63       64.38      3.39 o 
   2  28   1        0.22        1.21      1.70 o 
   3  28   1      601.95      595.61      8.00 o 
   4  28   1      114.55      114.45      4.99 o 
   5  28   1        4.28       -0.85      2.47 o 
   6  28   1        0.15        1.67      3.92 o 
   7  28   1       40.90       36.10     12.38 o 
   8  28   1        1.75       -3.14      6.17 o 
  -8  29   1        0.19        3.11      5.45 o 
  -7  29   1      141.50      151.95      6.46 o 
  -6  29   1        0.79       -2.98      2.59 o 
  -5  29   1       60.25       59.45      3.46 o 
  -4  29   1      164.62      148.50      4.27 o 
  -3  29   1        5.59       10.30      2.24 o 
  -2  29   1        9.09       17.02      1.72 o 
  -1  29   1        1.42        2.83      1.52 o 
   0  29   1      406.89      391.53      5.50 o 
   1  29   1      101.66       92.36      2.98 o 
   2  29   1       18.47       19.73      2.43 o 
   3  29   1        0.57        5.72      3.13 o 
   4  29   1       43.27       44.63      3.04 o 
   5  29   1       10.92        6.14      2.62 o 
   6  29   1        3.69        4.14      3.78 o 
   7  29   1       60.37       52.50     10.43 o 
   8  29   1        1.13       -6.96      6.11 o 
  -8  30   1        7.08        2.36      6.77 o 
  -7  30   1       71.84       74.90      5.82 o 
  -6  30   1        2.70       -1.97      2.56 o 
  -5  30   1       16.20       13.00      2.63 o 
  -4  30   1      189.21      207.37      5.09 o 
  -3  30   1      261.52      228.05      4.99 o 
  -2  30   1      231.00      206.16      4.29 o 
  -1  30   1      143.19      150.16      3.41 o 
   0  30   1        7.69       13.45      1.75 o 
   1  30   1        3.34        6.05      1.77 o 
   2  30   1        0.17        1.05      1.86 o 
   3  30   1      754.36      735.61     10.35 o 
   4  30   1      143.20      153.50      4.90 o 
   5  30   1       16.36       16.58      2.85 o 
   6  30   1       10.65       17.03      4.80 o 
   7  30   1        0.03       -1.59      7.11 o 
   8  30   1        1.13       -6.64     10.70 o 
  -8  31   1      121.02      121.20     11.10 o 
  -7  31   1       11.90       13.78      5.16 o 
  -6  31   1        0.08        1.01      2.68 o 
  -5  31   1        5.97        2.86      2.42 o 
  -4  31   1       32.38       29.69      2.76 o 
  -3  31   1        0.27        5.57      2.02 o 
  -2  31   1       44.15       50.10      2.55 o 
  -1  31   1      214.89      205.85      3.97 o 
   0  31   1      222.31      209.56      4.11 o 
   1  31   1      171.69      151.12      3.75 o 
   2  31   1       71.96       71.27      2.98 o 
   3  31   1      395.02      384.02      6.86 o 
   4  31   1        4.24        5.48      2.49 o 
   5  31   1       52.56       40.01      3.89 o 
   6  31   1       36.66       35.43      5.30 o 
   7  31   1        3.85        0.50      7.27 o 
  -8  32   1       35.91       36.34      9.24 o 
  -7  32   1       77.00       72.73      7.24 o 
  -6  32   1       17.20       12.21      3.37 o 
  -5  32   1        5.71        4.41      2.56 o 
  -4  32   1       61.41       67.64      3.38 o 
  -3  32   1     1016.71      926.20     12.19 o 
  -2  32   1      176.72      168.85      3.86 o 
  -1  32   1       20.54       28.76      2.12 o 
   0  32   1       45.76       47.16      2.37 o 
   1  32   1        8.31        9.41      1.95 o 
   2  32   1       89.15       80.99      3.31 o 
   3  32   1      255.74      261.13      5.60 o 
   4  32   1      301.05      308.88      6.43 o 
   5  32   1       25.28       29.45      4.19 o 
   6  32   1        6.86        1.87      6.35 o 
   7  32   1        0.00        6.25      5.85 o 
  -8  33   1       14.98        4.36      7.05 o 
  -7  33   1       12.95       18.06      5.49 o 
  -6  33   1        1.44       -2.22      2.92 o 
  -5  33   1       52.03       57.08      3.44 o 
  -4  33   1       14.49       15.54      2.69 o 
  -3  33   1      484.38      468.50      7.61 o 
  -2  33   1       29.62       35.11      2.44 o 
  -1  33   1      132.76      116.28      3.28 o 
   0  33   1       63.90       64.88      2.67 o 
   1  33   1      326.25      286.57      5.21 o 
   2  33   1      514.82      494.22      7.76 o 
   3  33   1        7.64       10.38      2.51 o 
   4  33   1      419.66      394.46      7.34 o 
   5  33   1       37.09       31.55      5.60 o 
   6  33   1       77.86       76.71      7.82 o 
   7  33   1        0.08       -5.65      9.52 o 
  -8  34   1       12.61       -1.19      7.19 o 
  -7  34   1       28.28       22.27     10.20 o 
  -6  34   1       38.42       31.49      4.03 o 
  -5  34   1       66.94       73.42      3.81 o 
  -4  34   1      210.41      197.43      5.60 o 
  -3  34   1      276.72      261.51      5.57 o 
  -2  34   1       32.50       30.69      2.46 o 
  -1  34   1       96.56       97.10      3.28 o 
   0  34   1      130.87      127.00      3.68 o 
   1  34   1       26.74       31.15      2.50 o 
   2  34   1       16.17       17.48      2.63 o 
   3  34   1       31.65       31.65      2.96 o 
   4  34   1       25.61       26.15      3.39 o 
   5  34   1       47.44       60.22      4.96 o 
   6  34   1       14.15       17.52      8.92 o 
   7  34   1        2.50       -5.95      7.80 o 
  -7  35   1       16.55       10.95      7.22 o 
  -6  35   1        0.71       -6.45      4.30 o 
  -5  35   1        4.16        6.08      2.88 o 
  -4  35   1      145.68      116.26      4.82 o 
  -3  35   1      394.71      361.86      6.63 o 
  -2  35   1        5.28        7.72      2.22 o 
  -1  35   1       48.97       47.73      2.67 o 
   0  35   1        6.41       13.60      2.23 o 
   1  35   1      285.10      255.21      6.68 o 
   2  35   1       72.33       78.99      3.48 o 
   3  35   1       19.56       20.82      2.80 o 
   4  35   1      127.39      140.75      6.29 o 
   5  35   1       16.30       13.63      4.42 o 
   6  35   1        7.74        9.58      5.64 o 
   7  35   1       13.47       19.57      6.48 o 
  -7  36   1        3.92       10.75      6.91 o 
  -6  36   1        8.42       -0.27      4.69 o 
  -5  36   1        0.01       -0.94      2.71 o 
  -4  36   1      159.66      158.00      4.85 o 
  -3  36   1        0.24        4.09      2.27 o 
  -2  36   1        1.68        6.22      2.29 o 
  -1  36   1       40.99       42.35      2.68 o 
   0  36   1      270.45      266.59      5.14 o 
   1  36   1        1.09        6.02      2.15 o 
   2  36   1      102.90      105.27      4.02 o 
   3  36   1       38.36       41.37      3.25 o 
   4  36   1      108.12      109.64      5.49 o 
   5  36   1       29.85       34.62      5.49 o 
   6  36   1        8.86       11.59      5.81 o 
  -7  37   1      113.03      125.09     11.04 o 
  -6  37   1        0.80       12.24      6.39 o 
  -5  37   1       12.93        9.14      3.62 o 
  -4  37   1       67.82       58.99      3.65 o 
  -3  37   1      500.62      491.21      8.17 o 
  -2  37   1       21.49       27.33      2.68 o 
  -1  37   1       28.34       33.40      2.60 o 
   0  37   1       37.26       43.77      2.72 o 
   1  37   1        0.39        2.13      2.19 o 
   2  37   1       25.53       33.91      2.79 o 
   3  37   1        1.73        5.37      2.84 o 
   4  37   1       13.90       20.00      4.41 o 
   5  37   1       78.24       84.47      7.73 o 
   6  37   1       49.12       50.27      7.25 o 
  -7  38   1        0.52        0.38      6.46 o 
  -6  38   1        0.19        2.81      6.00 o 
  -5  38   1        0.64        1.42      3.56 o 
  -4  38   1       71.73       74.42      4.20 o 
  -3  38   1      686.11      669.72     11.24 o 
  -2  38   1      267.24      281.11      5.89 o 
  -1  38   1       13.40       12.04      2.25 o 
   0  38   1      134.10      133.59      4.02 o 
   1  38   1       16.55       22.10      3.24 o 
   2  38   1        4.68        6.29      2.34 o 
   3  38   1      153.64      150.57      5.90 o 
   4  38   1      262.85      255.14      8.57 o 
   5  38   1      136.51      146.18      9.51 o 
   6  38   1        4.88        9.83      5.78 o 
  -7  39   1       59.75       50.37      8.92 o 
  -6  39   1        0.89        3.36      9.40 o 
  -5  39   1        1.33       -0.53      4.89 o 
  -4  39   1        4.85        7.53      2.87 o 
  -3  39   1       19.05       30.72      3.64 o 
  -2  39   1        0.67        5.79      2.35 o 
  -1  39   1       89.82       81.66      3.47 o 
   0  39   1        8.78        9.85      2.28 o 
   1  39   1       39.41       37.09      2.88 o 
   2  39   1       25.31       21.19      3.06 o 
   3  39   1        4.89        5.87      3.17 o 
   4  39   1       94.67       86.07      7.21 o 
   5  39   1        5.48        7.92      5.13 o 
   6  39   1       85.74       85.96      9.00 o 
  -6  40   1        0.37       -0.19      7.47 o 
  -5  40   1        9.80       10.03      6.53 o 
  -4  40   1       76.29       76.89      4.45 o 
  -3  40   1      460.91      424.34      8.71 o 
  -2  40   1      148.73      136.86      4.84 o 
  -1  40   1       12.98       12.54      2.37 o 
   0  40   1        0.14        3.42      2.21 o 
   1  40   1        6.94       10.01      2.68 o 
   2  40   1       53.57       58.79      4.17 o 
   3  40   1       79.01       83.14      4.99 o 
   4  40   1       27.87       37.54      7.00 o 
   5  40   1        3.48        1.12      6.94 o 
   6  40   1        1.43        4.69      6.42 o 
  -6  41   1       29.36       43.09      8.26 o 
  -5  41   1       34.59       41.68      7.37 o 
  -4  41   1       71.83       69.96      8.31 o 
  -3  41   1       15.85       27.40      3.72 o 
  -2  41   1      101.88      106.08      5.19 o 
  -1  41   1       77.67       71.53      3.70 o 
   0  41   1        3.29        1.49      2.49 o 
   1  41   1        2.63        1.42      2.89 o 
   2  41   1       12.33       14.16      3.39 o 
   3  41   1       52.26       48.61      6.66 o 
   4  41   1       19.58       23.03      5.38 o 
   5  41   1      118.40      127.53     14.90 o 
  -6  42   1        3.53        2.92      6.42 o 
  -5  42   1       13.94       12.27      5.91 o 
  -4  42   1       12.06       10.34      5.22 o 
  -3  42   1      139.26      137.85      5.48 o 
  -2  42   1       40.09       37.15      3.57 o 
  -1  42   1       15.06       13.66      2.91 o 
   0  42   1       12.82        6.09      3.70 o 
   1  42   1       43.19       53.67      4.11 o 
   2  42   1        1.78        1.87      3.10 o 
   3  42   1        5.06        2.37      4.74 o 
   4  42   1       21.49       26.35      5.31 o 
   5  42   1        5.87        5.07      7.28 o 
  -5  43   1        1.17       -0.15      5.65 o 
  -4  43   1       79.62       76.32      7.55 o 
  -3  43   1       77.77       88.31      7.96 o 
  -2  43   1       63.02       60.56      4.12 o 
  -1  43   1        7.72        4.77      2.81 o 
   0  43   1        9.00        5.97      4.08 o 
   1  43   1       49.08       42.51      3.96 o 
   2  43   1       11.84        4.36      4.50 o 
   3  43   1       17.19       16.73      4.83 o 
   4  43   1       34.92       27.99      5.53 o 
   5  43   1       22.31       10.07      8.92 o 
  -5  44   1       10.49       18.00      6.21 o 
  -4  44   1       50.66       59.15      7.30 o 
  -3  44   1       18.85       22.88      5.72 o 
  -2  44   1       47.51       45.26      5.39 o 
  -1  44   1       39.69       37.25      3.97 o 
   0  44   1        1.44        4.45      2.96 o 
   1  44   1       21.76       22.16      4.53 o 
   2  44   1        0.19        5.05      4.50 o 
   3  44   1        2.35       -5.02      4.39 o 
   4  44   1       12.46       29.81      5.65 o 
  -5  45   1        0.76        0.04      5.93 o 
  -4  45   1       82.24       81.88      9.19 o 
  -3  45   1      292.71      266.07     11.59 o 
  -2  45   1       34.50       33.43      5.11 o 
  -1  45   1       15.02        7.00      4.47 o 
   0  45   1        2.18       -1.55      3.93 o 
   1  45   1        2.38        2.20      3.98 o 
   2  45   1       73.82       72.83      6.86 o 
   3  45   1        0.00       -0.02      4.74 o 
   4  45   1      165.51      148.47      8.98 o 
  -4  46   1      127.68      126.54      9.61 o 
  -3  46   1       56.16       53.81      7.92 o 
  -2  46   1      102.35      111.66     12.21 o 
  -1  46   1       82.42       77.91      6.32 o 
   0  46   1        5.53       -0.12      5.41 o 
   1  46   1       33.85       42.40      5.24 o 
   2  46   1       14.48       23.95      5.46 o 
   3  46   1       19.97       25.92      5.44 o 
   4  46   1        0.50       14.24      5.98 o 
  -4  47   1       68.12       54.54      7.60 o 
  -3  47   1       11.31       12.82      6.07 o 
  -2  47   1       33.28       34.08      5.48 o 
  -1  47   1       31.27       33.08      5.26 o 
   0  47   1        0.26        2.04      4.44 o 
   1  47   1       10.35       10.94      4.58 o 
   2  47   1       30.98       30.78      5.77 o 
   3  47   1        0.17       -6.20      4.56 o 
  -3  48   1       28.28       16.31      6.08 o 
  -2  48   1       21.15       21.07      5.40 o 
  -1  48   1       53.56       54.58      5.94 o 
   0  48   1       79.17       75.47      9.00 o 
   1  48   1       56.38       65.22      7.45 o 
   2  48   1       13.28       22.54      6.17 o 
   3  48   1       26.02       37.29      6.84 o 
  -3  49   1        1.08       11.70      6.22 o 
  -2  49   1       53.44       55.72      8.95 o 
  -1  49   1       14.57       12.48      5.17 o 
   0  49   1       57.40       60.80      6.18 o 
   1  49   1        9.01        4.69      4.68 o 
   2  49   1        1.22       -3.06      5.05 o 
  -2  50   1       13.34       15.67      6.88 o 
  -1  50   1        1.96       -1.57      4.80 o 
   0  50   1        0.53       -5.28      5.01 o 
   1  50   1       15.19       15.23      5.10 o 
 -11   0   2      484.40      578.94     37.97 o 
 -10   0   2       90.87      112.83     33.57 o 
  -9   0   2       34.03       33.60      7.26 o 
  -8   0   2       12.89        0.37      4.51 o 
  -7   0   2      300.67      316.96      8.38 o 
  -6   0   2      276.54      265.09      7.00 o 
  -5   0   2       20.83       17.45      2.51 o 
  -4   0   2     9807.83    10218.44    104.74 o 
  -3   0   2       67.99       72.79      2.04 o 
  -2   0   2     4744.74     4718.35     71.91 o 
  -1   0   2    20300.70    19674.40    585.49 o 
   1   0   2      475.32      468.15      8.91 o 
   2   0   2     1271.04     1290.96     13.37 o 
   3   0   2       24.93       21.97      2.11 o 
   4   0   2       77.92       73.32      3.63 o 
   5   0   2      223.89      205.20      7.24 o 
   6   0   2     3677.58     3393.63     51.42 o 
   7   0   2      226.97      202.27     12.33 o 
   8   0   2        9.60       14.05     13.71 o 
   9   0   2       60.43       79.51     19.66 o 
 -11   1   2       49.65       63.91     12.78 o 
 -10   1   2       96.12      121.57     12.75 o 
  -9   1   2        7.53        7.31      4.32 o 
  -8   1   2        6.54       -4.33      2.89 o 
  -7   1   2        1.81       -2.20      2.38 o 
  -6   1   2       97.37      118.79      3.52 o 
  -5   1   2      847.93      923.23      9.40 o 
  -4   1   2     7893.41     8635.35     64.56 o 
  -3   1   2     5291.85     5385.31     39.17 o 
  -2   1   2     5474.89     5633.63     57.14 o 
  -1   1   2     9113.71     8695.28    151.03 o 
   1   1   2      645.52      670.75      9.38 o 
   2   1   2     1075.13     1129.90      8.40 o 
   3   1   2     5497.10     6081.79     40.98 o 
   4   1   2       23.98       20.63      2.00 o 
   5   1   2      228.33      234.62      8.40 o 
   6   1   2       72.06       78.65      4.19 o 
   7   1   2      112.12      100.51      5.07 o 
   8   1   2       26.71       15.05      9.67 o 
   9   1   2       42.34       27.87     10.67 o 
 -11   2   2      202.63      242.52     19.86 o 
 -10   2   2       28.84       33.06      7.43 o 
  -9   2   2        2.58        1.83      3.61 o 
  -8   2   2      204.61      171.28      5.77 o 
  -7   2   2      160.40      167.38      5.36 o 
  -6   2   2      138.52      129.89      4.10 o 
  -5   2   2       30.20       23.42      1.82 o 
  -4   2   2     4996.01     5386.71     41.49 o 
  -3   2   2       19.80       21.42      1.00 o 
  -2   2   2     3304.94     3332.81     34.06 o 
  -1   2   2    15637.11    14753.32    256.36 o 
   1   2   2        0.00       -0.59      0.39 o 
   2   2   2     1969.27     2035.21     14.28 o 
   3   2   2      149.92      152.07      2.54 o 
   4   2   2       24.04       26.80      2.08 o 
   5   2   2      176.33      166.50      6.55 o 
   6   2   2      793.70      763.60     11.69 o 
   7   2   2       93.85       81.39      4.78 o 
   8   2   2        5.86       14.39     10.23 o 
   9   2   2       15.79       19.73     10.55 o 
 -10   3   2       60.72       61.56     11.78 o 
  -9   3   2        1.12        4.52      5.02 o 
  -8   3   2      703.63      641.52     12.07 o 
  -7   3   2      450.12      428.56      7.28 o 
  -6   3   2       24.58       29.89      2.45 o 
  -5   3   2      720.44      750.71      8.33 o 
  -4   3   2     1732.50     1699.38     13.81 o 
  -3   3   2     2593.68     2654.58     20.92 o 
  -2   3   2     1240.08     1330.59     14.00 o 
  -1   3   2    24831.51    23647.58    410.82 o 
   0   3   2     1072.78      998.91     13.19 o 
   1   3   2       37.34       52.48      1.26 o 
   2   3   2      100.49      111.45      1.98 o 
   3   3   2       32.36       42.09      1.73 o 
   4   3   2        3.67        3.83      1.71 o 
   5   3   2        5.42        2.93      2.50 o 
   6   3   2       74.61       73.09      4.15 o 
   7   3   2      138.93      135.88      6.30 o 
   8   3   2        0.00       -8.16      8.66 o 
   9   3   2        9.17       25.86     10.84 o 
 -10   4   2        1.37        2.46      7.68 o 
  -9   4   2       29.49       32.49      4.74 o 
  -8   4   2      402.60      374.19      9.21 o 
  -7   4   2      855.94      774.59     11.34 o 
  -6   4   2        2.85        2.35      2.08 o 
  -5   4   2       36.30       30.72      2.00 o 
  -4   4   2       10.71        5.53      1.45 o 
  -3   4   2      131.55      113.77      1.90 o 
  -2   4   2     1660.79     1676.35     16.73 o 
  -1   4   2     5410.05     5358.71     72.18 o 
   0   4   2     5326.67     5218.60     60.67 o 
   1   4   2     1295.34     1350.19      9.88 o 
   2   4   2     7055.31     7583.45     51.62 o 
   3   4   2     1290.74     1340.12     11.23 o 
   4   4   2       10.53       11.55      1.79 o 
   5   4   2       18.27       14.94      2.75 o 
   6   4   2       17.09       13.87      4.04 o 
   7   4   2       28.22       28.13      4.20 o 
   8   4   2        0.04       10.68      9.21 o 
   9   4   2       37.35       54.35     14.86 o 
 -10   5   2       17.41        9.31      7.99 o 
  -9   5   2        0.23        0.73      3.89 o 
  -8   5   2       77.57       70.72      4.26 o 
  -7   5   2      840.84      711.05     10.05 o 
  -6   5   2       23.69       25.14      2.45 o 
  -5   5   2      683.01      678.48      7.75 o 
  -4   5   2      814.15      840.85      7.57 o 
  -3   5   2      871.20      898.15      7.50 o 
  -2   5   2       97.02       97.00      1.44 o 
  -1   5   2       32.38       30.46      1.22 o 
   0   5   2    29754.14    29546.49    320.15 o 
   1   5   2      135.39      116.72      1.54 o 
   2   5   2     3287.13     3571.52     25.49 o 
   3   5   2      175.87      177.47      2.85 o 
   4   5   2      204.98      192.26      3.75 o 
   5   5   2       85.95       82.72      3.77 o 
   6   5   2      132.69      123.59      5.27 o 
   7   5   2      142.15      135.62      6.30 o 
   8   5   2       15.94       20.43      9.36 o 
   9   5   2        2.25       -4.91     11.42 o 
 -10   6   2        9.49       14.49      8.06 o 
  -9   6   2       69.77       82.90     10.75 o 
  -8   6   2       55.35       60.41      4.32 o 
  -7   6   2      386.18      305.77      6.15 o 
  -6   6   2        0.15        1.93      2.09 o 
  -5   6   2      840.92      833.50      9.05 o 
  -4   6   2       25.71       31.21      1.62 o 
  -3   6   2     1187.90     1209.60      9.79 o 
  -2   6   2     1569.09     1619.45     14.15 o 
  -1   6   2     2209.15     2217.00     24.06 o 
   0   6   2    19808.80    19563.54    202.94 o 
   1   6   2     1148.41     1190.99      9.33 o 
   2   6   2     4223.29     4682.61     33.00 o 
   3   6   2      218.15      219.38      3.09 o 
   4   6   2      131.04      148.64      3.38 o 
   5   6   2      142.05      129.99      4.52 o 
   6   6   2      177.62      169.59      6.09 o 
   7   6   2      621.03      597.98     11.97 o 
   8   6   2        2.39       24.12      9.86 o 
   9   6   2        3.43       10.07     10.06 o 
 -10   7   2      231.44      262.93     15.84 o 
  -9   7   2       14.85       16.17      4.77 o 
  -8   7   2        8.89        5.45      3.06 o 
  -7   7   2        7.68        0.76      2.59 o 
  -6   7   2      159.09      155.42      5.16 o 
  -5   7   2     2687.52     2659.13     24.28 o 
  -4   7   2      769.72      861.36      7.72 o 
  -3   7   2       48.52       49.06      1.47 o 
  -2   7   2      799.33      870.98      7.40 o 
  -1   7   2      295.15      290.70      3.69 o 
   0   7   2     4755.34     4693.01     45.70 o 
   1   7   2      304.52      288.06      2.83 o 
   2   7   2     4206.90     4730.97     33.35 o 
   3   7   2      168.16      178.30      3.08 o 
   4   7   2      468.41      456.43      5.93 o 
   5   7   2      379.13      324.20      6.68 o 
   6   7   2       97.42       90.13      4.88 o 
   7   7   2      442.01      465.00     10.41 o 
   8   7   2        0.09       -3.37      8.14 o 
   9   7   2        3.11       -3.69      9.39 o 
 -10   8   2      401.81      428.91     19.67 o 
  -9   8   2       60.13       44.97      7.44 o 
  -8   8   2        5.91       -0.14      2.86 o 
  -7   8   2       13.43       21.68      2.93 o 
  -6   8   2        4.52        2.63      1.97 o 
  -5   8   2      993.74      979.58     10.06 o 
  -4   8   2       10.00        6.86      1.36 o 
  -3   8   2     4854.59     5270.37     40.79 o 
  -2   8   2     2215.76     2311.76     18.66 o 
  -1   8   2      245.13      227.48      2.64 o 
   0   8   2      865.57      879.28      9.75 o 
   1   8   2       12.98       12.03      0.78 o 
   2   8   2        2.33       -1.34      1.16 o 
   3   8   2      128.94      114.03      2.30 o 
   4   8   2      144.19      174.32      3.62 o 
   5   8   2     1156.15     1019.20     13.71 o 
   6   8   2        1.73       -1.81      2.89 o 
   7   8   2      157.82      168.45      7.56 o 
   8   8   2        3.08        5.85     19.15 o 
   9   8   2        4.83       -1.65      9.31 o 
 -10   9   2      262.98      307.65     17.24 o 
  -9   9   2       64.65       61.32      7.91 o 
  -8   9   2        0.37        0.54      2.87 o 
  -7   9   2       16.07       17.35      2.90 o 
  -6   9   2       73.26       79.18      3.06 o 
  -5   9   2      238.18      239.60      3.90 o 
  -4   9   2      594.80      649.69      6.21 o 
  -3   9   2    12956.45    14222.87    108.50 o 
  -2   9   2     1357.06     1340.96     10.77 o 
  -1   9   2      449.78      469.06      4.14 o 
   0   9   2      957.36      959.03      8.14 o 
   1   9   2      394.87      366.01      3.48 o 
   2   9   2     1001.56     1140.38      9.13 o 
   3   9   2      608.42      655.17      6.07 o 
   4   9   2      158.42      176.57      3.67 o 
   5   9   2     2093.95     1941.42     22.99 o 
   6   9   2        0.37        1.50      2.99 o 
   7   9   2       32.83       35.66      6.92 o 
   8   9   2       17.66       26.97     10.98 o 
   9   9   2       20.70       22.69     10.60 o 
 -10  10   2        9.68       20.77      8.34 o 
  -9  10   2        0.16        4.66      6.75 o 
  -8  10   2      205.22      198.01      6.10 o 
  -7  10   2      145.67      143.39      4.81 o 
  -6  10   2        0.53        3.45      2.13 o 
  -5  10   2        9.10        9.50      1.56 o 
  -4  10   2        9.43       13.43      1.33 o 
  -3  10   2     6043.08     6680.99     50.00 o 
  -2  10   2     8850.76     9275.82     70.86 o 
  -1  10   2        4.87        1.98      0.36 o 
   0  10   2     1162.06     1159.15      9.39 o 
   1  10   2      255.24      266.67      2.87 o 
   2  10   2      134.80      139.30      2.31 o 
   3  10   2       58.33       57.84      1.86 o 
   4  10   2      128.08      161.15      3.55 o 
   5  10   2     1757.34     1646.43     20.06 o 
   6  10   2      171.99      163.27      5.64 o 
   7  10   2      107.53      102.65      7.22 o 
   8  10   2        4.21        6.34      9.03 o 
   9  10   2        1.10      -11.18      8.61 o 
 -10  11   2       18.22       29.64      8.90 o 
  -9  11   2       55.91       47.07      7.25 o 
  -8  11   2       66.92       62.96      4.07 o 
  -7  11   2       67.43       71.13      3.81 o 
  -6  11   2       69.33       57.50      2.87 o 
  -5  11   2      132.91      153.38      3.92 o 
  -4  11   2      216.64      235.55      3.29 o 
  -3  11   2        2.92        1.43      1.09 o 
  -2  11   2    11621.05    12111.44     95.58 o 
  -1  11   2     2155.00     2201.88     17.77 o 
   0  11   2      277.77      265.16      2.62 o 
   1  11   2     1005.06      958.31      8.02 o 
   2  11   2       36.20       37.09      1.46 o 
   3  11   2      271.09      308.88      3.93 o 
   4  11   2      159.43      167.30      3.61 o 
   5  11   2      225.94      214.26      5.62 o 
   6  11   2       65.67       73.21      4.21 o 
   7  11   2      337.06      354.62     11.37 o 
   8  11   2        1.41       16.71      9.13 o 
   9  11   2       35.34       28.55     11.16 o 
 -10  12   2        0.02       -3.89      7.68 o 
  -9  12   2      245.69      258.03     19.55 o 
  -8  12   2      216.38      232.26      6.85 o 
  -7  12   2      154.60      148.89      4.87 o 
  -6  12   2     2437.84     2215.46     22.13 o 
  -5  12   2        9.89        7.57      1.54 o 
  -4  12   2      431.32      457.23      4.91 o 
  -3  12   2       58.38       66.77      1.67 o 
  -2  12   2      679.87      664.90      6.06 o 
  -1  12   2       27.81       23.21      0.84 o 
   0  12   2     1125.04     1102.35      8.77 o 
   1  12   2      741.22      830.75      7.63 o 
   2  12   2      203.44      195.82      2.74 o 
   3  12   2        6.32        9.37      1.38 o 
   4  12   2       21.68       28.18      2.21 o 
   5  12   2      314.62      294.65      5.98 o 
   6  12   2      306.33      304.58      7.19 o 
   7  12   2        5.85        1.90      3.91 o 
   8  12   2      252.06      246.27     18.16 o 
   9  12   2        0.08       -5.13     18.04 o 
 -10  13   2        0.17      -10.79      7.20 o 
  -9  13   2       89.07       96.74      8.72 o 
  -8  13   2      102.27       97.67      4.89 o 
  -7  13   2       16.91       16.16      3.00 o 
  -6  13   2     4184.68     3875.37     36.69 o 
  -5  13   2       24.60       21.02      1.88 o 
  -4  13   2       15.81       17.94      1.36 o 
  -3  13   2      780.92      853.94      7.42 o 
  -2  13   2      588.86      606.54      5.65 o 
  -1  13   2     1246.50     1242.80     10.03 o 
   0  13   2        3.18        3.98      0.83 o 
   1  13   2    32074.30    33971.08    246.86 o 
   2  13   2       12.32       12.92      1.22 o 
   3  13   2       27.47       33.21      1.75 o 
   4  13   2        6.54        3.11      1.95 o 
   5  13   2      453.07      433.13      7.78 o 
   6  13   2        9.93        8.75      3.07 o 
   7  13   2      116.72      115.88      6.62 o 
   8  13   2      169.27      194.90     16.41 o 
   9  13   2       26.38       24.43     10.89 o 
 -10  14   2        1.77       -8.19      7.62 o 
  -9  14   2      135.22      152.99     10.30 o 
  -8  14   2       60.73       69.85      4.40 o 
  -7  14   2       80.63       83.92      4.19 o 
  -6  14   2       62.80      102.62      4.41 o 
  -5  14   2       19.85       22.37      1.93 o 
  -4  14   2      606.31      648.93      6.63 o 
  -3  14   2      626.17      697.02      6.51 o 
  -2  14   2        0.12        1.30      1.03 o 
  -1  14   2        7.13        3.29      0.85 o 
   0  14   2        6.83       10.48      0.97 o 
   1  14   2       21.43       25.79      1.61 o 
   2  14   2       34.75       34.74      1.39 o 
   3  14   2       66.47       75.78      2.38 o 
   4  14   2        1.27        1.23      2.15 o 
   5  14   2       43.06       43.26      3.04 o 
   6  14   2      163.89      155.83      5.46 o 
   7  14   2        1.51       -0.12      5.32 o 
   8  14   2      326.45      341.55     20.11 o 
   9  14   2        0.02       -0.62     21.25 o 
 -10  15   2        0.93        1.77      7.73 o 
  -9  15   2      134.22      161.91     10.58 o 
  -8  15   2       60.35       61.07      4.19 o 
  -7  15   2        6.74        8.00      2.80 o 
  -6  15   2      727.46      695.86      9.83 o 
  -5  15   2      132.62      136.94      3.19 o 
  -4  15   2        2.80        1.66      1.24 o 
  -3  15   2      412.10      438.56      4.58 o 
  -2  15   2      250.00      274.64      3.25 o 
  -1  15   2      149.83      152.15      2.13 o 
   0  15   2        3.93        1.21      0.95 o 
   1  15   2     3853.41     4212.72     31.21 o 
   2  15   2      118.56      123.88      2.56 o 
   3  15   2       41.42       42.53      2.13 o 
   4  15   2      476.99      436.54      6.92 o 
   5  15   2      177.07      174.59      4.83 o 
   6  15   2        6.42        1.34      3.22 o 
   7  15   2       14.39        4.58      8.76 o 
   8  15   2      268.73      278.22     26.68 o 
   9  15   2        8.84       29.36     10.62 o 
 -10  16   2        0.76      -16.92     11.28 o 
  -9  16   2      241.06      271.80     15.36 o 
  -8  16   2       13.61       17.84      3.69 o 
  -7  16   2       58.34       55.27      3.68 o 
  -6  16   2      124.63      130.52      4.56 o 
  -5  16   2       30.83       38.99      2.24 o 
  -4  16   2       72.54       79.48      2.21 o 
  -3  16   2     1520.10     1775.13     15.13 o 
  -2  16   2       60.62       81.84      3.49 o 
  -1  16   2        1.31        3.04      0.93 o 
   0  16   2      517.36      530.84      4.98 o 
   1  16   2      168.05      219.81      3.09 o 
   2  16   2      106.50       99.53      2.10 o 
   3  16   2       16.41       22.28      1.72 o 
   4  16   2     4003.10     3727.03     38.56 o 
   5  16   2       17.94       17.29      2.63 o 
   6  16   2       14.29        9.34      2.91 o 
   7  16   2       38.04       35.14      7.35 o 
   8  16   2       35.91       34.50     12.23 o 
   9  16   2        1.26      -25.72     23.61 o 
 -10  17   2        3.14       -0.52     10.03 o 
  -9  17   2      491.43      540.88     28.25 o 
  -8  17   2       37.03       37.65      4.12 o 
  -7  17   2       43.77       37.64      4.14 o 
  -6  17   2        1.06        2.17      2.55 o 
  -5  17   2        4.97        5.60      1.73 o 
  -4  17   2        8.39       10.99      2.21 o 
  -3  17   2     1602.42     1710.87     15.71 o 
  -2  17   2     3081.99     3243.37     27.30 o 
  -1  17   2       72.88       65.48      1.46 o 
   0  17   2      125.86      128.56      2.50 o 
   1  17   2       28.81       33.58      1.26 o 
   2  17   2      348.23      333.82      4.85 o 
   3  17   2      220.76      203.05      3.89 o 
   4  17   2     2568.29     2339.85     25.28 o 
   5  17   2       29.90       29.72      2.79 o 
   6  17   2       15.07       14.59      3.63 o 
   7  17   2       86.09       92.66     18.69 o 
   8  17   2        0.56       -0.81     11.52 o 
 -10  18   2       12.63        3.90      8.96 o 
  -9  18   2      137.44      159.60     18.62 o 
  -8  18   2        0.06       -3.56      3.81 o 
  -7  18   2       17.80       12.56      2.92 o 
  -6  18   2       18.10       14.88      2.75 o 
  -5  18   2       65.78       71.19      3.40 o 
  -4  18   2       53.28       54.10      2.51 o 
  -3  18   2      534.79      565.55      8.02 o 
  -2  18   2     2878.07     2988.96     25.28 o 
  -1  18   2        3.19        3.59      0.90 o 
   0  18   2      186.76      176.61      2.37 o 
   1  18   2      237.49      219.96      2.73 o 
   2  18   2      664.82      675.45      7.35 o 
   3  18   2        2.56       -0.91      1.55 o 
   4  18   2       30.53       17.79      2.56 o 
   5  18   2       17.21       21.69      2.91 o 
   6  18   2        7.79        9.46      3.59 o 
   7  18   2        9.87       -2.15      8.69 o 
   8  18   2       90.47       78.87     12.37 o 
 -10  19   2       21.11       27.50     10.22 o 
  -9  19   2        0.27       -1.04      7.26 o 
  -8  19   2       14.06        7.12      3.74 o 
  -7  19   2        6.62        7.55      2.76 o 
  -6  19   2       22.52       21.82      3.00 o 
  -5  19   2      269.76      237.84      4.92 o 
  -4  19   2        5.38        4.37      1.53 o 
  -3  19   2      832.41      916.43     10.01 o 
  -2  19   2       65.35       63.13      1.68 o 
  -1  19   2      313.26      292.16      3.18 o 
   0  19   2       41.29       45.19      1.31 o 
   1  19   2      559.67      562.47      5.69 o 
   2  19   2      611.09      618.96      6.92 o 
   3  19   2      267.51      265.74      4.61 o 
   4  19   2      189.44      177.86      4.50 o 
   5  19   2        2.62        3.18      2.40 o 
   6  19   2       21.10       14.63      4.14 o 
   7  19   2       25.68       23.56      7.02 o 
   8  19   2      180.83      169.40     16.31 o 
 -10  20   2        8.89       29.23     15.74 o 
  -9  20   2      159.16      207.87     14.05 o 
  -8  20   2       14.71       12.82      3.88 o 
  -7  20   2        0.46       -2.54      2.68 o 
  -6  20   2       11.60       14.65      2.76 o 
  -5  20   2     2097.04     1910.81     22.08 o 
  -4  20   2       23.33       23.79      1.88 o 
  -3  20   2     1982.62     2039.92     20.25 o 
  -2  20   2        1.15        1.58      1.02 o 
  -1  20   2        7.05        6.69      0.95 o 
   0  20   2      382.98      396.21      4.08 o 
   1  20   2       74.98       74.74      2.02 o 
   2  20   2      683.37      767.09      8.82 o 
   3  20   2       16.84       16.45      2.10 o 
   4  20   2      231.63      242.66      6.53 o 
   5  20   2       81.61       78.03      3.68 o 
   6  20   2       12.85       15.98      3.60 o 
   7  20   2      423.09      487.88     31.93 o 
   8  20   2       21.47       15.07      9.69 o 
 -10  21   2       22.38       37.36     16.89 o 
  -9  21   2       47.83       44.25      8.65 o 
  -8  21   2        8.32        7.59      3.70 o 
  -7  21   2      107.41      104.43      4.69 o 
  -6  21   2       31.11       33.40      3.09 o 
  -5  21   2     3184.23     2890.78     32.00 o 
  -4  21   2       33.78       30.41      1.99 o 
  -3  21   2       64.70       75.81      2.40 o 
  -2  21   2      195.59      181.37      3.02 o 
  -1  21   2      265.12      258.73      3.20 o 
   0  21   2     2039.18     2023.00     16.92 o 
   1  21   2     1130.58     1169.78     11.32 o 
   2  21   2     2016.72     2252.13     20.73 o 
   3  21   2        6.89        9.65      1.95 o 
   4  21   2      383.70      374.69      6.43 o 
   5  21   2      197.45      189.92      5.11 o 
   6  21   2       46.86       45.48      4.25 o 
   7  21   2      311.37      332.38     14.41 o 
   8  21   2       23.10       34.66     18.21 o 
  -9  22   2      106.63      143.33     22.93 o 
  -8  22   2       84.12       97.57      6.53 o 
  -7  22   2      382.31      373.47      9.23 o 
  -6  22   2       10.50       10.71      2.63 o 
  -5  22   2     1051.23      939.65     11.88 o 
  -4  22   2      159.72      161.62      3.87 o 
  -3  22   2      182.15      169.01      3.62 o 
  -2  22   2      109.17      111.44      3.14 o 
  -1  22   2       11.86        9.69      1.05 o 
   0  22   2     1232.73     1221.80     11.52 o 
   1  22   2      155.41      163.94      2.93 o 
   2  22   2     1497.22     1581.03     15.80 o 
   3  22   2       19.73       25.00      2.19 o 
   4  22   2      178.46      172.80      4.48 o 
   5  22   2       99.23       95.43      3.89 o 
   6  22   2        0.50        4.34      3.42 o 
   7  22   2        0.05       -2.30      5.72 o 
   8  22   2       63.61       58.19     11.59 o 
  -9  23   2       40.76       27.55      8.18 o 
  -8  23   2      219.51      244.98     13.96 o 
  -7  23   2      277.18      287.22      7.48 o 
  -6  23   2        6.40        6.40      2.57 o 
  -5  23   2      119.96      126.67      4.03 o 
  -4  23   2       31.98       33.12      2.35 o 
  -3  23   2        0.19       -0.98      1.41 o 
  -2  23   2      285.87      261.74      3.81 o 
  -1  23   2       70.77       81.03      1.98 o 
   0  23   2      448.20      440.40      5.06 o 
   1  23   2      234.31      236.21      3.44 o 
   2  23   2      387.56      432.80      6.06 o 
   3  23   2      647.81      580.10      7.78 o 
   4  23   2       71.44       77.19      3.27 o 
   5  23   2      112.55      104.14      4.05 o 
   6  23   2       29.51       34.32      4.84 o 
   7  23   2       19.27       22.49      7.98 o 
   8  23   2        8.03       19.63      9.36 o 
  -9  24   2       25.64       32.81      8.63 o 
  -8  24   2      270.92      340.68     19.84 o 
  -7  24   2      117.12      104.11      5.04 o 
  -6  24   2       27.39       30.79      2.97 o 
  -5  24   2      113.01      106.21      3.81 o 
  -4  24   2      893.32      869.16     10.79 o 
  -3  24   2      102.48      113.67      3.21 o 
  -2  24   2      183.78      201.70      3.74 o 
  -1  24   2        0.24       -0.85      1.09 o 
   0  24   2       14.16       16.49      1.44 o 
   1  24   2      385.93      383.56      5.08 o 
   2  24   2        0.05        5.54      1.65 o 
   3  24   2     2034.39     1848.23     19.46 o 
   4  24   2        0.59       -0.36      2.08 o 
   5  24   2      172.38      181.22      6.24 o 
   6  24   2        2.63        2.41      7.39 o 
   7  24   2        1.37       -1.59      5.59 o 
   8  24   2       11.03       14.16      9.51 o 
  -9  25   2       41.54       42.16      8.99 o 
  -8  25   2      269.70      308.99     38.24 o 
  -7  25   2       39.14       42.23      3.83 o 
  -6  25   2        2.74       -2.99      2.39 o 
  -5  25   2      174.09      164.52      4.50 o 
  -4  25   2      245.50      271.87      5.18 o 
  -3  25   2      103.37       97.66      3.25 o 
  -2  25   2      339.63      313.71      4.40 o 
  -1  25   2       20.12       26.70      1.50 o 
   0  25   2      305.71      298.97      4.19 o 
   1  25   2       11.71       15.49      1.70 o 
   2  25   2       42.06       45.47      2.30 o 
   3  25   2      657.88      554.50      7.66 o 
   4  25   2        9.36        8.93      2.34 o 
   5  25   2        6.33        6.93      3.17 o 
   6  25   2        3.31       15.91      5.71 o 
   7  25   2        4.04       -4.75      5.56 o 
   8  25   2       12.25        8.55      9.05 o 
  -9  26   2        0.07       12.33      9.12 o 
  -8  26   2      141.16      160.21     11.85 o 
  -7  26   2        0.15        2.32      3.15 o 
  -6  26   2       74.00       70.48      3.81 o 
  -5  26   2       72.86       76.77      3.38 o 
  -4  26   2       31.84       44.78      2.66 o 
  -3  26   2      153.90      157.84      3.94 o 
  -2  26   2      340.73      372.29      4.96 o 
  -1  26   2      444.95      440.11      5.39 o 
   0  26   2       65.54       63.59      2.10 o 
   1  26   2      103.14       98.60      3.54 o 
   2  26   2      257.04      247.91      4.51 o 
   3  26   2      463.03      398.89      7.07 o 
   4  26   2       90.06       98.41      3.76 o 
   5  26   2      176.15      188.57      7.12 o 
   6  26   2       41.58       38.08      6.79 o 
   7  26   2        7.78        7.64     11.02 o 
   8  26   2        1.06        1.51      8.26 o 
  -9  27   2       28.81       29.44      9.04 o 
  -8  27   2       36.51       46.48      8.11 o 
  -7  27   2        3.39       -1.62      3.13 o 
  -6  27   2       16.23       15.29      2.90 o 
  -5  27   2       65.54       57.13      3.13 o 
  -4  27   2     1298.97     1275.21     14.87 o 
  -3  27   2        3.58        1.36      1.89 o 
  -2  27   2       80.24       75.55      2.49 o 
  -1  27   2       70.65       86.07      2.32 o 
   0  27   2      282.64      257.94      6.28 o 
   1  27   2       15.30       17.64      2.03 o 
   2  27   2      116.76       98.69      3.08 o 
   3  27   2      261.48      256.51      6.06 o 
   4  27   2       20.96       16.61      3.13 o 
   5  27   2        1.80       -0.05      3.01 o 
   6  27   2      197.06      229.19     11.72 o 
   7  27   2       10.22       12.89      8.55 o 
  -9  28   2       30.87       34.09     10.12 o 
  -8  28   2       80.38       82.56      9.61 o 
  -7  28   2       38.72       42.31      4.07 o 
  -6  28   2       11.18        9.54      2.91 o 
  -5  28   2      123.23      122.86      5.20 o 
  -4  28   2      125.33      112.84      3.70 o 
  -3  28   2       14.85       14.01      2.01 o 
  -2  28   2      421.56      431.97      5.90 o 
  -1  28   2      485.67      484.57      5.78 o 
   0  28   2       79.91       76.78      2.54 o 
   1  28   2        4.43        6.58      1.76 o 
   2  28   2       10.27       12.96      1.97 o 
   3  28   2       74.09       69.97      3.78 o 
   4  28   2       93.23      102.68      4.79 o 
   5  28   2       28.59       26.16      3.76 o 
   6  28   2      206.58      239.36     11.46 o 
   7  28   2        8.96       17.31      8.95 o 
  -9  29   2        6.28       11.85     16.25 o 
  -8  29   2      136.32      128.96     11.13 o 
  -7  29   2        4.12        2.79      4.11 o 
  -6  29   2       66.30       67.05      4.06 o 
  -5  29   2       12.38       15.29      2.52 o 
  -4  29   2     1528.00     1400.96     16.24 o 
  -3  29   2      107.52      113.81      3.45 o 
  -2  29   2       35.90       35.55      2.10 o 
  -1  29   2     1157.50     1150.16     11.46 o 
   0  29   2       80.06       83.37      2.69 o 
   1  29   2        1.93        5.79      1.80 o 
   2  29   2      533.43      492.06      6.91 o 
   3  29   2       70.04       66.54      3.06 o 
   4  29   2       21.15       23.32      3.28 o 
   5  29   2        0.09        6.61      3.86 o 
   6  29   2      313.27      341.57     14.38 o 
   7  29   2        3.73       12.73      8.55 o 
  -8  30   2      128.44      119.04     12.15 o 
  -7  30   2       81.12       72.54      8.54 o 
  -6  30   2        0.47        3.53      2.76 o 
  -5  30   2       44.16       50.63      3.25 o 
  -4  30   2      699.16      640.31     10.03 o 
  -3  30   2        1.92        0.02      1.84 o 
  -2  30   2      155.53      148.22      3.47 o 
  -1  30   2      439.71      455.37      5.97 o 
   0  30   2       80.87       83.73      2.76 o 
   1  30   2      194.70      182.56      4.64 o 
   2  30   2      178.70      183.38      4.34 o 
   3  30   2      954.85      927.77     12.43 o 
   4  30   2       37.69       39.80      3.75 o 
   5  30   2        8.10        6.10      3.94 o 
   6  30   2       15.72       13.31      7.77 o 
   7  30   2        0.52       -7.35     15.00 o 
  -8  31   2       26.15       26.31      8.03 o 
  -7  31   2       49.70       54.48      7.89 o 
  -6  31   2       94.13       99.44      5.04 o 
  -5  31   2       85.44       92.00      4.19 o 
  -4  31   2       30.93       36.90      3.00 o 
  -3  31   2      105.89       96.65      3.18 o 
  -2  31   2      157.97      147.66      3.52 o 
  -1  31   2       10.22       13.49      1.78 o 
   0  31   2        4.18        1.78      1.75 o 
   1  31   2       19.87       24.13      2.24 o 
   2  31   2      586.39      530.89      8.14 o 
   3  31   2      413.44      399.60      7.86 o 
   4  31   2        2.41        0.65      2.95 o 
   5  31   2       18.16        5.70      5.04 o 
   6  31   2       22.10       13.26      5.91 o 
   7  31   2       14.74       16.98      9.23 o 
  -8  32   2       15.20       18.88      8.94 o 
  -7  32   2      162.79      209.18     12.64 o 
  -6  32   2        2.35        0.01      3.11 o 
  -5  32   2        0.03       -1.60      2.37 o 
  -4  32   2       12.98       13.15      2.65 o 
  -3  32   2       36.87       32.27      2.41 o 
  -2  32   2        6.70        8.75      1.86 o 
  -1  32   2        1.68        0.75      1.66 o 
   0  32   2       24.11       25.46      2.22 o 
   1  32   2      302.04      279.99      5.16 o 
   2  32   2      234.60      223.07      5.06 o 
   3  32   2       59.87       59.08      3.69 o 
   4  32   2        1.97        5.85      3.07 o 
   5  32   2       17.56       17.54      5.39 o 
   6  32   2        1.66       -2.17      5.47 o 
   7  32   2        4.90       -8.98     11.75 o 
  -8  33   2       22.80       17.70      7.55 o 
  -7  33   2      206.58      212.82     17.84 o 
  -6  33   2       35.44       39.23      5.10 o 
  -5  33   2        0.33       -1.50      2.51 o 
  -4  33   2       98.00       97.68      4.10 o 
  -3  33   2        1.64       -2.50      1.89 o 
  -2  33   2       37.34       34.91      2.40 o 
  -1  33   2       38.68       39.51      2.27 o 
   0  33   2      144.36      153.98      3.85 o 
   1  33   2       57.61       57.31      4.43 o 
   2  33   2      821.19      752.03     11.27 o 
   3  33   2        1.37        2.99      2.68 o 
   4  33   2        1.66        1.02      3.37 o 
   5  33   2       34.00       28.29      5.85 o 
   6  33   2        0.59       11.89      5.62 o 
   7  33   2       21.66       19.18      8.98 o 
  -8  34   2       21.37       35.82      8.39 o 
  -7  34   2        7.90        8.33      6.36 o 
  -6  34   2       11.90        9.96      4.36 o 
  -5  34   2      202.55      208.32      6.34 o 
  -4  34   2        6.57        2.03      2.35 o 
  -3  34   2        4.66        2.99      2.05 o 
  -2  34   2       72.85       79.86      3.13 o 
  -1  34   2       43.85       41.26      2.44 o 
   0  34   2       32.86       33.00      2.41 o 
   1  34   2       89.92       90.43      3.49 o 
   2  34   2      275.86      249.83      6.44 o 
   3  34   2        1.38        6.47      3.17 o 
   4  34   2       26.20       33.09      4.41 o 
   5  34   2        0.82       -4.51      5.10 o 
   6  34   2        4.38        3.02      7.54 o 
  -8  35   2       33.87       45.78      8.82 o 
  -7  35   2        2.04        3.20      6.45 o 
  -6  35   2        0.00       -4.69      5.30 o 
  -5  35   2      170.23      184.33      6.59 o 
  -4  35   2       50.69       52.52      3.40 o 
  -3  35   2      129.21      133.30      4.41 o 
  -2  35   2       19.13       29.23      2.41 o 
  -1  35   2        2.20        2.44      1.92 o 
   0  35   2        0.20        0.64      2.08 o 
   1  35   2       54.74       55.05      3.29 o 
   2  35   2        0.96        6.59      2.61 o 
   3  35   2      136.01      150.09      7.97 o 
   4  35   2        3.34       15.85      4.93 o 
   5  35   2      328.94      362.34     13.59 o 
   6  35   2        0.89        2.35      7.01 o 
  -7  36   2        1.12       -2.92      6.42 o 
  -6  36   2       21.77        4.01      5.78 o 
  -5  36   2        5.06        5.80      3.21 o 
  -4  36   2        0.05        4.01      2.49 o 
  -3  36   2      600.30      573.53     14.68 o 
  -2  36   2      554.07      505.55      8.45 o 
  -1  36   2      107.69      108.45      3.62 o 
   0  36   2       58.09       55.40      3.29 o 
   1  36   2       11.07        5.62      2.42 o 
   2  36   2       30.99       33.72      3.20 o 
   3  36   2        7.29       12.15      5.95 o 
   4  36   2       81.45       65.21      6.19 o 
   5  36   2      500.95      542.66     30.25 o 
   6  36   2        0.55       -2.59     10.13 o 
  -7  37   2        0.15        1.54      9.14 o 
  -6  37   2       21.01        9.46      6.40 o 
  -5  37   2        0.27       -1.35      3.64 o 
  -4  37   2       37.67       35.89      5.17 o 
  -3  37   2      566.06      552.19      9.24 o 
  -2  37   2      267.13      250.12      7.13 o 
  -1  37   2        0.12        0.32      2.21 o 
   0  37   2       32.66       34.30      2.98 o 
   1  37   2       29.61       29.33      2.96 o 
   2  37   2       10.50        4.27      2.75 o 
   3  37   2      110.05      113.88      6.39 o 
   4  37   2      246.90      252.60     11.61 o 
   5  37   2       78.80       95.90      9.78 o 
   6  37   2        9.31       -4.76     19.56 o 
  -7  38   2        4.70       -3.95      6.27 o 
  -6  38   2       11.90       10.39      6.55 o 
  -5  38   2        5.84       10.31     10.96 o 
  -4  38   2      107.82       97.43      5.11 o 
  -3  38   2      221.89      227.34      6.28 o 
  -2  38   2      127.36      126.95      4.49 o 
  -1  38   2       11.45        6.71      2.35 o 
   0  38   2       17.28       16.33      2.73 o 
   1  38   2       50.07       50.80      3.59 o 
   2  38   2      169.66      164.56      6.27 o 
   3  38   2      115.11      113.79      6.42 o 
   4  38   2      179.53      149.93     11.82 o 
   5  38   2        0.20        5.15      5.24 o 
   6  38   2        0.08        0.53      8.28 o 
  -7  39   2        9.27        2.29      6.67 o 
  -6  39   2      121.21      143.74     10.91 o 
  -5  39   2        5.33       -0.14      5.22 o 
  -4  39   2       20.83       27.24      4.40 o 
  -3  39   2       42.35       44.50      3.94 o 
  -2  39   2      145.50      136.52      4.85 o 
  -1  39   2        0.04       -0.90      2.32 o 
   0  39   2      110.26       97.75      4.40 o 
   1  39   2        8.70        8.04      3.05 o 
   2  39   2       44.52       56.82      4.45 o 
   3  39   2        3.75        3.37      4.27 o 
   4  39   2       37.94       31.16      7.62 o 
   5  39   2        0.56       -0.78     12.06 o 
  -6  40   2       45.39       53.57      8.24 o 
  -5  40   2        9.36       19.96      5.84 o 
  -4  40   2      278.54      259.23      9.08 o 
  -3  40   2       11.51       10.99      3.27 o 
  -2  40   2        1.40        5.30      2.81 o 
  -1  40   2        0.31       -0.38      2.61 o 
   0  40   2        1.15       -0.43      2.66 o 
   1  40   2      125.09      115.34      7.70 o 
   2  40   2       62.02       64.68      7.28 o 
   3  40   2       91.01      101.30      8.89 o 
   4  40   2        0.09        1.07      6.70 o 
   5  40   2       10.32       19.31      7.80 o 
  -6  41   2       11.97       12.39      6.88 o 
  -5  41   2       50.00       39.99      6.59 o 
  -4  41   2       13.67       10.60      4.97 o 
  -3  41   2       15.13       16.88      4.22 o 
  -2  41   2        6.79        5.95      3.89 o 
  -1  41   2        0.61       -0.50      2.66 o 
   0  41   2       51.33       52.45      3.96 o 
   1  41   2      329.03      335.90      9.56 o 
   2  41   2        4.88        9.76      4.39 o 
   3  41   2       91.43       98.05      7.93 o 
   4  41   2       38.06       55.02     17.97 o 
   5  41   2       15.97       14.46     14.46 o 
  -6  42   2        1.05        3.25      6.55 o 
  -5  42   2        7.83        5.95      5.41 o 
  -4  42   2      161.56      170.62      9.65 o 
  -3  42   2       12.36        2.75      5.95 o 
  -2  42   2       33.35       33.56      4.10 o 
  -1  42   2        0.15       -3.35      3.20 o 
   0  42   2        5.81        5.21      3.36 o 
   1  42   2      108.20      112.25      8.27 o 
   2  42   2        3.67        0.51      4.37 o 
   3  42   2       20.49       24.09      5.64 o 
   4  42   2      157.62      167.01     10.19 o 
  -6  43   2       53.83       58.83     11.14 o 
  -5  43   2       30.03       23.64      6.23 o 
  -4  43   2       51.30       40.70      6.36 o 
  -3  43   2       47.76       49.91      6.75 o 
  -2  43   2       77.79       71.56      8.02 o 
  -1  43   2       21.70       14.81      3.80 o 
   0  43   2       17.37       11.26      3.60 o 
   1  43   2       95.42       93.53      7.74 o 
   2  43   2       94.64       98.77      7.83 o 
   3  43   2       53.61       55.56      6.79 o 
   4  43   2       83.15       80.68     10.38 o 
  -5  44   2       10.93        4.06      5.68 o 
  -4  44   2       25.25       18.59      5.70 o 
  -3  44   2       21.32       16.28      5.51 o 
  -2  44   2      178.95      176.10     10.54 o 
  -1  44   2        0.54        1.24      3.88 o 
   0  44   2       24.22       29.41      4.73 o 
   1  44   2        3.11        3.39      5.37 o 
   2  44   2        1.85        2.87      7.32 o 
   3  44   2        2.99        6.60      5.21 o 
   4  44   2      135.10      132.33     12.42 o 
  -5  45   2        2.08       -3.24      5.86 o 
  -4  45   2       25.44       23.12      8.09 o 
  -3  45   2      294.02      268.96     11.50 o 
  -2  45   2      363.79      341.24     10.81 o 
  -1  45   2       34.24       43.27      5.32 o 
   0  45   2        0.81        0.99      3.85 o 
   1  45   2       11.81        9.81      5.53 o 
   2  45   2       19.43       24.81      6.01 o 
   3  45   2       14.82        2.70     12.01 o 
  -4  46   2       13.23       14.55      5.75 o 
  -3  46   2       72.79       69.27      7.24 o 
  -2  46   2       53.85       50.58      6.31 o 
  -1  46   2        6.65       12.90      5.13 o 
   0  46   2        2.06       -1.94      4.57 o 
   1  46   2       12.70       14.93      5.65 o 
   2  46   2        6.15       -0.28      7.91 o 
   3  46   2        9.46        2.15     14.42 o 
  -4  47   2        0.87       10.36      6.00 o 
  -3  47   2        9.65       15.89      5.86 o 
  -2  47   2        3.51        5.12      5.22 o 
  -1  47   2       16.78       27.79      6.82 o 
   0  47   2       46.62       43.64      6.04 o 
   1  47   2        5.28       -5.09      4.85 o 
   2  47   2        0.01        3.43      5.39 o 
   3  47   2        7.30       17.86      7.97 o 
  -3  48   2       54.59       41.79      6.86 o 
  -2  48   2       25.68       27.91      6.08 o 
  -1  48   2        2.83       -6.54      4.76 o 
   0  48   2       53.49       55.95      6.65 o 
   1  48   2        8.23        2.41      5.16 o 
   2  48   2        2.58       -5.84      6.65 o 
  -3  49   2       21.20       17.04      6.18 o 
  -2  49   2        2.49       13.27      5.66 o 
  -1  49   2        9.85        8.68      5.42 o 
   0  49   2        5.24       14.33      5.39 o 
   1  49   2       15.94        9.92      5.31 o 
  -2  50   2        0.34        3.28      5.71 o 
  -1  50   2        1.66       -5.42      5.43 o 
   0  50   2       22.68       14.86      7.92 o 
 -11   1   3       19.64       41.44     11.56 o 
 -10   1   3        2.00      -11.66      8.79 o 
  -9   1   3        0.01        0.64      4.60 o 
  -8   1   3        5.99        9.63      2.71 o 
  -7   1   3        3.51        4.12      2.25 o 
  -6   1   3       21.83       21.34      1.87 o 
  -5   1   3        2.23        2.12      1.15 o 
  -4   1   3        5.27        6.52      1.09 o 
  -3   1   3        0.12       -1.19      0.80 o 
  -2   1   3      453.39      462.46      8.97 o 
  -1   1   3       14.45       15.71      1.05 o 
   0   1   3        5.99        4.99      1.26 o 
   1   1   3        0.77        1.11      1.11 o 
   2   1   3       34.45       38.04      1.28 o 
   3   1   3        0.03       -0.20      1.03 o 
   4   1   3       10.02        8.97      1.91 o 
   5   1   3       32.19       24.28      3.70 o 
   6   1   3      104.72      108.60      6.12 o 
   7   1   3        5.14        7.22      8.64 o 
   8   1   3        0.00        4.47     16.25 o 
   9   1   3       13.95       27.37     12.97 o 
 -11   2   3       19.46       30.93     11.13 o 
 -10   2   3        2.40        1.77      9.42 o 
  -9   2   3       48.80       45.05      5.92 o 
  -8   2   3       48.92       33.58      3.13 o 
  -7   2   3        1.21       -0.45      2.13 o 
  -6   2   3        0.32        0.60      1.64 o 
  -5   2   3       24.66       31.83      1.54 o 
  -4   2   3       27.96       35.42      1.43 o 
  -3   2   3      112.19      109.25      2.18 o 
  -2   2   3       26.85       29.04      1.69 o 
  -1   2   3        7.27        3.10      0.75 o 
   0   2   3      230.62      250.63      4.09 o 
   1   2   3       72.18       73.61      2.40 o 
   2   2   3     2745.28     2886.35     20.45 o 
   3   2   3       28.29       23.91      1.30 o 
   4   2   3        2.31        5.64      1.86 o 
   5   2   3        3.46        7.64      2.62 o 
   6   2   3       31.05       26.45      4.45 o 
   7   2   3        0.25       -8.70     12.19 o 
   8   2   3       11.48       25.98     10.37 o 
   9   2   3       39.61       69.02     13.56 o 
 -11   3   3       65.04       70.32     13.08 o 
 -10   3   3       17.35       12.63      9.72 o 
  -9   3   3        0.50       -1.50      4.54 o 
  -8   3   3        0.44       -0.27      2.73 o 
  -7   3   3        1.80       -1.67      2.14 o 
  -6   3   3       99.08       98.12      2.92 o 
  -5   3   3      205.04      204.78      3.70 o 
  -4   3   3        0.97       -1.52      1.01 o 
  -3   3   3       29.87       37.64      1.43 o 
  -2   3   3     2960.89     2996.05     40.79 o 
  -1   3   3      225.32      235.17      4.02 o 
   0   3   3       23.13       28.20      1.37 o 
   1   3   3        4.33        2.50      1.20 o 
   2   3   3       31.72       25.98      1.23 o 
   3   3   3       21.80       18.96      1.27 o 
   4   3   3       30.93       27.00      2.34 o 
   5   3   3        0.00        3.42      2.60 o 
   6   3   3       47.02       48.94      6.02 o 
   7   3   3       12.54       13.06      8.85 o 
   8   3   3       17.30       17.32     10.00 o 
   9   3   3       57.72       76.48     13.35 o 
 -11   4   3       11.87       45.36     11.96 o 
 -10   4   3        0.05        6.03      9.10 o 
  -9   4   3      129.99      125.52      8.84 o 
  -8   4   3      169.50      158.43      5.60 o 
  -7   4   3        0.08       -1.81      2.62 o 
  -6   4   3       10.37       10.61      1.82 o 
  -5   4   3       51.29       69.75      1.90 o 
  -4   4   3      718.89      795.19      7.14 o 
  -3   4   3       90.38       85.18      1.96 o 
  -2   4   3        0.81        0.68      0.68 o 
  -1   4   3        4.53        8.58      0.72 o 
   0   4   3      248.62      270.43      3.31 o 
   1   4   3      587.52      576.64      5.79 o 
   2   4   3     1957.30     2149.32     15.89 o 
   3   4   3        6.11       10.91      1.19 o 
   4   4   3       30.92       34.60      2.30 o 
   5   4   3      173.52      168.70      5.04 o 
   6   4   3      101.92       98.70      9.66 o 
   7   4   3       15.65       11.87      8.82 o 
   8   4   3       21.25       41.42     11.44 o 
   9   4   3       36.02       54.84     13.02 o 
 -11   5   3       45.86       61.67     13.26 o 
 -10   5   3        7.46       -1.87     13.95 o 
  -9   5   3       19.64       16.12      6.98 o 
  -8   5   3      148.85      130.85      4.88 o 
  -7   5   3       11.60       12.06      2.39 o 
  -6   5   3       60.92       65.29      2.55 o 
  -5   5   3      203.32      204.34      3.01 o 
  -4   5   3      341.94      337.17      3.68 o 
  -3   5   3      450.18      449.23      5.09 o 
  -2   5   3     3980.03     3924.77     39.92 o 
  -1   5   3      905.72      941.24     11.42 o 
   0   5   3      346.31      358.14      4.29 o 
   1   5   3        0.34       -1.73      1.15 o 
   2   5   3      194.74      208.50      2.83 o 
   3   5   3        2.42        1.26      1.10 o 
   4   5   3        9.97        8.95      1.92 o 
   5   5   3       31.78       39.17      3.42 o 
   6   5   3        0.52       -5.28      4.70 o 
   7   5   3        9.81       15.76     14.59 o 
   8   5   3      141.96      130.09     14.57 o 
   9   5   3        4.32       20.00     10.77 o 
 -11   6   3       68.19       87.19     13.90 o 
 -10   6   3        0.35        8.29     17.63 o 
  -9   6   3       35.37       54.30      8.64 o 
  -8   6   3      110.27      115.77      6.10 o 
  -7   6   3       12.20       21.99      2.86 o 
  -6   6   3       22.86       27.21      2.06 o 
  -5   6   3        0.15        1.54      1.15 o 
  -4   6   3     1977.97     2190.89     17.13 o 
  -3   6   3        1.09       -0.37      0.89 o 
  -2   6   3        0.32        0.00      0.54 o 
  -1   6   3       18.83       25.15      0.93 o 
   0   6   3        5.34       26.48      1.68 o 
   1   6   3      557.37      516.71      4.90 o 
   2   6   3      448.79      536.23      4.92 o 
   3   6   3      100.02      113.82      2.28 o 
   4   6   3      139.94      130.75      3.54 o 
   5   6   3      438.91      383.99      7.30 o 
   6   6   3      492.67      463.49     12.31 o 
   7   6   3       57.72       63.31     11.35 o 
   8   6   3       43.97       58.18     11.97 o 
 -11   7   3        2.15        6.47     10.44 o 
 -10   7   3        5.66       17.41      9.85 o 
  -9   7   3       18.56       12.93      7.13 o 
  -8   7   3      170.52      165.68      8.26 o 
  -7   7   3        0.75        0.33      2.20 o 
  -6   7   3       11.35       15.25      1.93 o 
  -5   7   3        1.90        0.05      1.12 o 
  -4   7   3      531.72      553.74      5.24 o 
  -3   7   3     1079.02     1140.23     11.02 o 
  -2   7   3     1808.45     1768.59     17.49 o 
  -1   7   3      275.35      275.15      3.75 o 
   0   7   3       39.15       44.89      1.22 o 
   1   7   3       68.40       60.80      1.95 o 
   2   7   3      590.87      655.63      5.90 o 
   3   7   3      243.46      219.65      3.08 o 
   4   7   3       24.11       24.01      2.14 o 
   5   7   3       17.97       13.31      2.71 o 
   6   7   3       41.97       38.25      5.62 o 
   7   7   3      185.14      158.90     14.80 o 
   8   7   3       47.34       53.44     11.95 o 
 -11   8   3       11.11       20.25     27.33 o 
 -10   8   3       17.47       14.55      9.76 o 
  -9   8   3        0.30       -2.50      7.72 o 
  -8   8   3       76.47       76.19      4.43 o 
  -7   8   3       92.16       83.49      3.45 o 
  -6   8   3        0.26       -0.96      1.69 o 
  -5   8   3       84.84       70.02      1.98 o 
  -4   8   3     2918.34     3219.10     24.72 o 
  -3   8   3       53.55       62.94      1.67 o 
  -2   8   3        1.67        5.90      0.77 o 
  -1   8   3        1.13        2.23      0.75 o 
   0   8   3      327.20      356.88      4.33 o 
   1   8   3       86.86      106.08      2.18 o 
   2   8   3      119.08      134.12      2.26 o 
   3   8   3      104.21      108.34      2.41 o 
   4   8   3      165.11      162.65      3.89 o 
   5   8   3      227.02      201.07      5.08 o 
   6   8   3      198.92      190.86     12.18 o 
   7   8   3       31.38       26.90      9.92 o 
   8   8   3       12.91        6.98     22.06 o 
 -11   9   3        0.47       -4.94      9.93 o 
 -10   9   3        8.20       18.44      9.88 o 
  -9   9   3       13.71        6.48      6.93 o 
  -8   9   3       96.52       99.93      4.85 o 
  -7   9   3       40.50       41.88      2.88 o 
  -6   9   3      111.44      108.97      3.48 o 
  -5   9   3      209.95      242.93      3.54 o 
  -4   9   3      915.42      921.09      7.93 o 
  -3   9   3     1286.27     1443.46     12.65 o 
  -2   9   3      215.36      217.52      2.46 o 
  -1   9   3       37.25       35.76      1.09 o 
   0   9   3       41.75       53.43      1.34 o 
   1   9   3      107.60      109.31      2.08 o 
   2   9   3      864.90      956.64      7.88 o 
   3   9   3      384.39      368.53      4.53 o 
   4   9   3       76.50       69.50      2.79 o 
   5   9   3      222.27      202.24      5.14 o 
   6   9   3        0.09        7.61      4.27 o 
   7   9   3        0.01       -5.16     18.31 o 
   8   9   3        5.98        9.68     24.83 o 
 -11  10   3        6.20       13.68     10.46 o 
 -10  10   3       47.49       63.09     15.13 o 
  -9  10   3        3.63        5.87      6.90 o 
  -8  10   3       46.02       53.58      4.10 o 
  -7  10   3       93.66       78.18      3.43 o 
  -6  10   3      119.85      141.01      3.44 o 
  -5  10   3       22.83       16.84      1.46 o 
  -4  10   3      856.31      925.78      8.22 o 
  -3  10   3      445.20      464.44      4.69 o 
  -2  10   3      168.00      187.85      2.42 o 
  -1  10   3       12.07        8.74      0.78 o 
   0  10   3      385.95      423.15      4.37 o 
   1  10   3     2226.01     2364.65     19.12 o 
   2  10   3        0.09       -0.06      0.90 o 
   3  10   3        0.12        0.17      1.24 o 
   4  10   3       16.64       22.99      2.26 o 
   5  10   3        1.06       -0.49      2.55 o 
   6  10   3      114.49      104.40      6.56 o 
   7  10   3       10.23        5.57      8.78 o 
   8  10   3        4.79       -1.68      9.53 o 
 -10  11   3        4.99       -1.85      9.15 o 
  -9  11   3        9.63       -2.76      6.55 o 
  -8  11   3       40.63       41.04      4.23 o 
  -7  11   3       15.04       21.21      2.57 o 
  -6  11   3        1.67        1.34      1.77 o 
  -5  11   3      184.31      199.55      3.63 o 
  -4  11   3      302.67      297.54      3.55 o 
  -3  11   3      145.80      163.13      2.44 o 
  -2  11   3      200.78      220.83      2.69 o 
  -1  11   3        1.05        0.81      0.59 o 
   0  11   3       37.29       43.90      1.68 o 
   1  11   3        1.91        3.56      1.13 o 
   2  11   3      718.11      791.16      6.92 o 
   3  11   3       23.95       32.19      2.14 o 
   4  11   3        0.54       -0.70      1.92 o 
   5  11   3       76.67       71.80      3.49 o 
   6  11   3        0.71        2.86      3.90 o 
   7  11   3       13.30       19.81     10.03 o 
   8  11   3       15.13       21.09     10.63 o 
 -10  12   3        0.01      -10.65      8.12 o 
  -9  12   3        4.16        4.31      7.01 o 
  -8  12   3        0.39       -1.01      2.96 o 
  -7  12   3       70.25       47.73      3.18 o 
  -6  12   3       91.75      113.71      3.68 o 
  -5  12   3       25.06       22.39      1.48 o 
  -4  12   3        0.48        1.29      0.99 o 
  -3  12   3        1.33        2.33      0.57 o 
  -2  12   3        0.31       -1.32      0.88 o 
  -1  12   3       98.17      104.78      1.83 o 
   0  12   3      243.92      307.48      3.44 o 
   1  12   3     1393.32     1495.35     11.70 o 
   2  12   3       94.93      110.64      2.05 o 
   3  12   3       35.77       40.22      1.83 o 
   4  12   3       96.23       88.23      3.19 o 
   5  12   3        5.19        5.07      2.93 o 
   6  12   3       24.51       26.48      4.67 o 
   7  12   3        6.13        0.07     12.97 o 
   8  12   3        4.40       19.24     10.06 o 
 -10  13   3        3.11      -11.78      7.86 o 
  -9  13   3       31.35       40.39      9.82 o 
  -8  13   3        0.20        4.68      3.07 o 
  -7  13   3        6.14        5.30      2.46 o 
  -6  13   3       14.09       17.61      2.65 o 
  -5  13   3       83.07       72.56      2.71 o 
  -4  13   3       13.07       22.31      1.87 o 
  -3  13   3       74.04       83.11      1.81 o 
  -2  13   3        0.53        2.97      0.89 o 
  -1  13   3       89.53       95.77      1.79 o 
   0  13   3       27.07       24.07      1.19 o 
   1  13   3       52.31       57.19      1.54 o 
   2  13   3       76.21      102.90      1.99 o 
   3  13   3      318.07      317.93      4.75 o 
   4  13   3       10.13        6.99      2.21 o 
   5  13   3       30.28       25.73      3.41 o 
   6  13   3        0.82       -4.50      3.76 o 
   7  13   3        0.76        4.81     10.17 o 
   8  13   3        3.34       -7.44      8.36 o 
 -10  14   3        0.05        7.43      9.18 o 
  -9  14   3        8.36        4.19     17.67 o 
  -8  14   3       56.89       55.27      5.51 o 
  -7  14   3        4.88        2.45      2.43 o 
  -6  14   3        0.00        1.55      1.82 o 
  -5  14   3      106.52      105.41      2.58 o 
  -4  14   3      259.76      288.27      3.33 o 
  -3  14   3      119.61      126.91      2.18 o 
  -2  14   3       38.66       39.29      1.10 o 
  -1  14   3      117.32      127.45      2.05 o 
   0  14   3      111.03      129.90      2.19 o 
   1  14   3        0.18        0.71      0.49 o 
   2  14   3      198.19      205.41      2.82 o 
   3  14   3       47.02       44.56      2.05 o 
   4  14   3      118.92      134.12      3.96 o 
   5  14   3       30.34       35.82      3.95 o 
   6  14   3       14.53       12.16      4.66 o 
   7  14   3      162.57      167.94     15.02 o 
   8  14   3        3.96        0.79      9.30 o 
 -10  15   3        0.06       -7.78     10.17 o 
  -9  15   3        1.06        4.00      8.67 o 
  -8  15   3       39.25       41.01      4.89 o 
  -7  15   3       50.75       52.73      3.31 o 
  -6  15   3       30.21       38.88      2.55 o 
  -5  15   3       43.14       38.80      2.09 o 
  -4  15   3      244.36      266.22      3.64 o 
  -3  15   3      464.90      527.13      5.43 o 
  -2  15   3       99.33      100.71      1.79 o 
  -1  15   3      289.90      277.35      3.12 o 
   0  15   3      229.28      269.00      2.91 o 
   1  15   3      224.29      243.64      2.87 o 
   2  15   3      142.00      131.69      2.50 o 
   3  15   3      228.87      237.08      4.19 o 
   4  15   3      107.79      112.22      4.64 o 
   5  15   3       22.05       28.47      3.55 o 
   6  15   3       11.51       13.66      7.78 o 
   7  15   3       31.06       37.12      9.79 o 
   8  15   3       81.54       93.11     13.29 o 
 -10  16   3        0.26       -3.52      8.65 o 
  -9  16   3       30.79       26.48      9.78 o 
  -8  16   3       67.42       75.85      5.63 o 
  -7  16   3       62.17       59.89      3.37 o 
  -6  16   3        8.44        5.24      2.07 o 
  -5  16   3      144.57      145.83      4.23 o 
  -4  16   3      397.60      430.12      5.44 o 
  -3  16   3      703.99      714.80      6.71 o 
  -2  16   3        1.67        1.43      0.53 o 
  -1  16   3       39.72       41.27      1.17 o 
   0  16   3      413.28      479.86      4.84 o 
   1  16   3        0.06       -0.07      0.87 o 
   2  16   3      195.30      182.80      3.05 o 
   3  16   3       18.98       18.58      1.83 o 
   4  16   3      201.75      248.69      7.73 o 
   5  16   3       59.15       50.54      4.02 o 
   6  16   3       72.05       74.35      7.38 o 
   7  16   3       78.86       66.99     11.36 o 
   8  16   3       89.92       74.71     12.35 o 
 -10  17   3        0.33        8.31      9.10 o 
  -9  17   3       25.49       15.09      9.11 o 
  -8  17   3       69.02       62.17      8.27 o 
  -7  17   3       37.41       35.23      3.18 o 
  -6  17   3      152.21      151.62      5.09 o 
  -5  17   3       15.84       14.75      1.59 o 
  -4  17   3      270.85      304.58      4.36 o 
  -3  17   3       13.90       13.62      1.09 o 
  -2  17   3       72.09       68.30      1.46 o 
  -1  17   3      128.48      127.44      1.98 o 
   0  17   3        3.04        4.63      0.76 o 
   1  17   3        3.65        3.94      0.93 o 
   2  17   3      287.18      296.02      3.88 o 
   3  17   3       89.62      102.99      3.05 o 
   4  17   3      187.01      179.15      4.43 o 
   5  17   3        2.61        7.78      3.13 o 
   6  17   3       53.57       56.62      7.45 o 
   7  17   3       15.82       23.04     13.98 o 
   8  17   3        8.32        4.16      9.56 o 
 -10  18   3        2.46      -12.16      8.10 o 
  -9  18   3       66.19       68.18     11.41 o 
  -8  18   3        6.82        3.20      4.41 o 
  -7  18   3       34.63       39.98      3.51 o 
  -6  18   3        0.10        2.07      2.24 o 
  -5  18   3       64.13       57.34      2.50 o 
  -4  18   3      224.77      239.64      3.83 o 
  -3  18   3        0.06       16.38      1.17 o 
  -2  18   3      158.02      158.89      2.18 o 
  -1  18   3        0.33        0.31      0.78 o 
   0  18   3        3.67       13.08      0.98 o 
   1  18   3        1.78        3.29      0.94 o 
   2  18   3      127.37      106.79      2.58 o 
   3  18   3       39.56       38.13      2.24 o 
   4  18   3       11.17       15.50      2.28 o 
   5  18   3       20.03       18.15      3.55 o 
   6  18   3       70.16       73.45     10.27 o 
   7  18   3        5.93       17.39     13.07 o 
   8  18   3       24.52        8.22      9.91 o 
 -10  19   3       11.40       10.22      9.61 o 
  -9  19   3        5.88        3.39      8.44 o 
  -8  19   3       23.97       25.18      5.46 o 
  -7  19   3        0.38       -0.34      2.66 o 
  -6  19   3      154.57      164.57      4.51 o 
  -5  19   3       14.52       15.09      2.07 o 
  -4  19   3      122.15      125.86      3.06 o 
  -3  19   3      131.43      143.28      2.73 o 
  -2  19   3      348.94      340.54      3.50 o 
  -1  19   3        1.87        3.09      0.83 o 
   0  19   3       76.06       78.90      1.71 o 
   1  19   3       32.44       37.04      1.60 o 
   2  19   3       32.44       35.60      1.73 o 
   3  19   3       10.80       15.36      1.98 o 
   4  19   3        1.42        2.81      2.52 o 
   5  19   3       32.52       31.79      3.85 o 
   6  19   3       14.24       17.84      7.75 o 
   7  19   3        4.32       13.64     16.89 o 
   8  19   3       19.58       30.56     10.49 o 
 -10  20   3       13.93       20.00     10.91 o 
  -9  20   3        2.89      -13.24      9.22 o 
  -8  20   3       13.32       10.66      6.54 o 
  -7  20   3       20.68       18.84      3.05 o 
  -6  20   3        4.97        3.14      2.22 o 
  -5  20   3        0.04        1.30      1.90 o 
  -4  20   3       15.19       18.66      1.78 o 
  -3  20   3       18.69       27.01      1.51 o 
  -2  20   3       33.24       34.88      1.30 o 
  -1  20   3       12.79       11.20      0.93 o 
   0  20   3       87.89       91.42      1.99 o 
   1  20   3       24.93       29.13      1.53 o 
   2  20   3      157.13      139.34      3.72 o 
   3  20   3      109.34       93.63      3.86 o 
   4  20   3        7.04       13.07      2.66 o 
   5  20   3       29.51       26.15      5.71 o 
   6  20   3       30.47        7.79     10.74 o 
   7  20   3        6.68        9.68      8.70 o 
   8  20   3        5.63        4.68      9.32 o 
 -10  21   3        1.38       -2.32      8.81 o 
  -9  21   3        0.35       -9.76      7.75 o 
  -8  21   3        1.26       10.47     10.65 o 
  -7  21   3        1.94        5.88      2.95 o 
  -6  21   3      161.51      149.13      4.39 o 
  -5  21   3      142.36      121.93      3.96 o 
  -4  21   3      281.47      280.35      4.62 o 
  -3  21   3        1.77       15.02      1.58 o 
  -2  21   3      361.97      335.30      3.76 o 
  -1  21   3       93.47      103.53      1.97 o 
   0  21   3       90.96      114.82      2.26 o 
   1  21   3      207.33      226.69      3.36 o 
   2  21   3       30.05       32.27      2.51 o 
   3  21   3       35.83       44.64      2.53 o 
   4  21   3        3.74       -0.80      2.70 o 
   5  21   3       10.05       10.45      3.53 o 
   6  21   3        4.93       14.21      8.31 o 
   7  21   3       63.47       70.65     14.39 o 
   8  21   3       15.55       23.83     10.50 o 
 -10  22   3        0.19        2.64      9.01 o 
  -9  22   3        2.57      -11.16     15.06 o 
  -8  22   3       18.31       18.20      6.92 o 
  -7  22   3        1.36        0.52      3.09 o 
  -6  22   3       20.45       33.74      3.10 o 
  -5  22   3       56.70       50.26      2.81 o 
  -4  22   3       74.47       71.73      2.59 o 
  -3  22   3       59.50       69.11      2.03 o 
  -2  22   3        6.44        8.57      1.08 o 
  -1  22   3       16.33       16.47      1.10 o 
   0  22   3      121.77      117.84      2.19 o 
   1  22   3      330.68      337.02      4.35 o 
   2  22   3      671.19      653.16      8.16 o 
   3  22   3        1.76        1.07      1.91 o 
   4  22   3        1.13        1.91      2.72 o 
   5  22   3        5.44        8.36      3.43 o 
   6  22   3        0.06        6.02      8.07 o 
   7  22   3       31.07       49.40     28.91 o 
   8  22   3        3.24       12.88      9.62 o 
 -10  23   3        5.81       12.85     14.86 o 
  -9  23   3        0.43       -6.64      7.34 o 
  -8  23   3        0.33       -3.73      6.32 o 
  -7  23   3        0.02       -4.48      2.99 o 
  -6  23   3       81.19       74.66      3.82 o 
  -5  23   3        0.01       -0.44      1.99 o 
  -4  23   3       66.84       69.94      2.63 o 
  -3  23   3       27.49       39.88      1.84 o 
  -2  23   3       91.39       81.49      1.99 o 
  -1  23   3       54.97       60.29      1.66 o 
   0  23   3       44.01       46.18      1.88 o 
   1  23   3       29.01       27.61      1.70 o 
   2  23   3      295.78      299.68      4.98 o 
   3  23   3      446.70      445.00      6.89 o 
   4  23   3        6.90        6.91      3.64 o 
   5  23   3        0.90        4.89      3.29 o 
   6  23   3       30.98       36.89      9.12 o 
   7  23   3       13.55        7.93     12.60 o 
  -9  24   3       61.78       76.07     24.45 o 
  -8  24   3        1.56        2.70      6.68 o 
  -7  24   3       43.17       42.23      5.59 o 
  -6  24   3       34.02       42.55      3.36 o 
  -5  24   3        5.71        7.47      2.15 o 
  -4  24   3      107.61       97.00      3.19 o 
  -3  24   3       58.18       67.22      2.37 o 
  -2  24   3      303.20      302.25      5.62 o 
  -1  24   3      159.75      166.54      2.74 o 
   0  24   3      120.95      124.14      2.59 o 
   1  24   3      431.21      428.96      5.89 o 
   2  24   3        9.68       10.40      1.83 o 
   3  24   3        8.33        3.09      2.37 o 
   4  24   3       17.73       17.03      3.06 o 
   5  24   3        2.29        2.42      3.58 o 
   6  24   3      100.07      122.63     15.00 o 
   7  24   3       14.00        3.31      8.81 o 
  -9  25   3        8.72        3.90      8.08 o 
  -8  25   3      218.65      223.11     13.33 o 
  -7  25   3       82.97       84.87      6.00 o 
  -6  25   3        7.68        6.58      2.92 o 
  -5  25   3        0.03        0.71      2.75 o 
  -4  25   3        1.25        1.73      2.03 o 
  -3  25   3        9.04        9.15      1.55 o 
  -2  25   3      461.83      474.33      5.77 o 
  -1  25   3      857.66      843.25      8.54 o 
   0  25   3      169.28      158.20      3.13 o 
   1  25   3       65.91       65.29      2.47 o 
   2  25   3      130.37      118.82      3.34 o 
   3  25   3      171.67      150.31      5.14 o 
   4  25   3       15.22       14.45      3.42 o 
   5  25   3       26.11       30.83      7.04 o 
   6  25   3        5.89       12.78      9.73 o 
   7  25   3        8.97       15.72      9.09 o 
  -9  26   3      194.60      198.03     15.83 o 
  -8  26   3       12.77       12.47     13.27 o 
  -7  26   3        0.04       -1.01      4.60 o 
  -6  26   3       12.82       10.98      2.98 o 
  -5  26   3       12.06       10.19      2.36 o 
  -4  26   3        2.07        2.64      2.06 o 
  -3  26   3       51.39       40.06      2.01 o 
  -2  26   3      100.53       99.52      2.59 o 
  -1  26   3       16.71       22.38      1.85 o 
   0  26   3        9.34       11.42      1.56 o 
   1  26   3      483.34      456.93      5.97 o 
   2  26   3       61.22       52.25      2.56 o 
   3  26   3      261.52      235.12      5.98 o 
   4  26   3       36.88       35.06      3.43 o 
   5  26   3       76.51       68.36      7.42 o 
   6  26   3       22.79       27.75      8.58 o 
   7  26   3        0.26        0.38      8.22 o 
  -9  27   3       21.61       41.74     10.23 o 
  -8  27   3        0.47       -1.18      9.39 o 
  -7  27   3       41.53       46.31      7.33 o 
  -6  27   3       12.08       19.52      3.27 o 
  -5  27   3       78.77       77.71      3.52 o 
  -4  27   3      145.02      169.49      5.13 o 
  -3  27   3       19.84       19.01      1.89 o 
  -2  27   3      707.12      690.61      7.81 o 
  -1  27   3      158.77      149.99      3.61 o 
   0  27   3      598.63      595.69      7.04 o 
   1  27   3       19.03       19.01      2.03 o 
   2  27   3       88.33       80.86      3.34 o 
   3  27   3       37.93       62.01      3.72 o 
   4  27   3       47.54       54.59      5.25 o 
   5  27   3        3.84        3.15      7.30 o 
   6  27   3        5.98       -2.23     11.32 o 
   7  27   3       40.62       44.98     10.35 o 
  -9  28   3      119.52      133.43     17.77 o 
  -8  28   3       21.17       25.93     14.73 o 
  -7  28   3        0.42       -2.48      5.82 o 
  -6  28   3       11.38        8.90      3.27 o 
  -5  28   3       50.70       45.83      3.35 o 
  -4  28   3        0.34        4.38      2.12 o 
  -3  28   3       60.33       50.32      2.35 o 
  -2  28   3       92.15       89.52      2.74 o 
  -1  28   3        3.01        3.40      1.47 o 
   0  28   3        6.93       11.57      1.76 o 
   1  28   3      463.39      440.25      6.58 o 
   2  28   3      125.60      137.85      4.22 o 
   3  28   3      149.30      144.99      5.04 o 
   4  28   3        6.82        5.39      3.30 o 
   5  28   3       10.09        9.09      7.30 o 
   6  28   3        0.02        2.50      7.40 o 
   7  28   3        3.33        2.47      8.38 o 
  -9  29   3        1.75       -5.40      9.02 o 
  -8  29   3        0.96        0.46      7.94 o 
  -7  29   3       14.90       22.21      6.63 o 
  -6  29   3       54.36       48.42      5.44 o 
  -5  29   3        0.62        0.43      2.69 o 
  -4  29   3       37.56       33.11      2.62 o 
  -3  29   3       46.01       42.59      2.32 o 
  -2  29   3      244.86      236.23      4.42 o 
  -1  29   3        5.14        8.82      1.77 o 
   0  29   3      511.64      495.49      6.63 o 
   1  29   3       18.15       18.88      2.36 o 
   2  29   3       43.59       42.26      2.89 o 
   3  29   3        4.84        5.61      2.56 o 
   4  29   3        0.72       -3.06      3.17 o 
   5  29   3        0.46        0.24      6.55 o 
   6  29   3        4.24        4.60      8.08 o 
   7  29   3       50.36       72.99     11.26 o 
  -9  30   3       19.68       23.18      9.43 o 
  -8  30   3        1.10       -3.55      7.16 o 
  -7  30   3        2.30       -7.54      8.52 o 
  -6  30   3       15.81       15.76      3.84 o 
  -5  30   3       19.32       18.26      3.01 o 
  -4  30   3      169.38      180.54      4.59 o 
  -3  30   3       24.51       46.87      2.50 o 
  -2  30   3      184.06      177.53      3.73 o 
  -1  30   3      160.20      153.76      3.51 o 
   0  30   3       13.60       23.95      2.12 o 
   1  30   3      142.89      139.99      4.08 o 
   2  30   3       14.24       13.09      2.56 o 
   3  30   3      120.04      109.01      4.74 o 
   4  30   3        6.80        4.80      3.95 o 
   5  30   3        0.49        7.33      7.37 o 
   6  30   3        1.40       11.04      7.96 o 
   7  30   3        1.86       11.25      9.14 o 
  -9  31   3        6.10       11.02     23.41 o 
  -8  31   3      136.55      126.90     13.44 o 
  -7  31   3       11.50       12.13      6.37 o 
  -6  31   3       68.63       56.98      5.60 o 
  -5  31   3        0.00        3.43      2.67 o 
  -4  31   3        9.20       16.69      2.82 o 
  -3  31   3        0.03        3.48      1.90 o 
  -2  31   3        1.91        4.65      1.84 o 
  -1  31   3       92.05       95.48      2.97 o 
   0  31   3      252.95      255.00      5.15 o 
   1  31   3        0.37        1.33      2.17 o 
   2  31   3        9.42       12.69      2.53 o 
   3  31   3      143.61      135.60      5.62 o 
   4  31   3       15.34       13.60      4.93 o 
   5  31   3       10.28        3.42      6.74 o 
   6  31   3        2.00       -8.86      6.92 o 
  -8  32   3        5.57        9.31      7.81 o 
  -7  32   3        4.50        2.30      7.97 o 
  -6  32   3        1.61       -0.15      4.77 o 
  -5  32   3       13.11       11.69      3.42 o 
  -4  32   3       16.63       22.06      2.67 o 
  -3  32   3        0.79        5.39      2.25 o 
  -2  32   3       50.01       50.67      2.69 o 
  -1  32   3      254.67      246.92      5.05 o 
   0  32   3        6.41        5.63      2.15 o 
   1  32   3        0.08        0.56      2.16 o 
   2  32   3        0.78        1.22      2.53 o 
   3  32   3        0.27        4.51      3.00 o 
   4  32   3       37.60       37.58      5.74 o 
   5  32   3      155.73      142.31     12.30 o 
   6  32   3        0.13      -10.96      7.53 o 
  -8  33   3        2.65        1.05      7.66 o 
  -7  33   3       40.93       42.00      8.56 o 
  -6  33   3       32.96       56.20      9.76 o 
  -5  33   3        0.14       -0.10      3.11 o 
  -4  33   3        5.01        3.30      2.47 o 
  -3  33   3      100.85      109.87      4.00 o 
  -2  33   3       83.73       92.14      3.48 o 
  -1  33   3       56.91       57.72      2.95 o 
   0  33   3      136.53      143.15      4.79 o 
   1  33   3       64.68       64.96      3.36 o 
   2  33   3       45.68       41.55      3.78 o 
   3  33   3        0.25       11.73      4.46 o 
   4  33   3       16.25       13.45      6.96 o 
   5  33   3       11.48       13.32      7.80 o 
   6  33   3        3.94      -10.76      7.17 o 
  -8  34   3       49.22       56.55     21.14 o 
  -7  34   3        7.23        6.03      7.13 o 
  -6  34   3        4.68       -4.99      4.91 o 
  -5  34   3       49.06       47.53      4.73 o 
  -4  34   3       28.02       26.92      2.90 o 
  -3  34   3       26.76       30.14      2.79 o 
  -2  34   3        1.35       -0.03      1.99 o 
  -1  34   3       40.62       36.38      2.67 o 
   0  34   3       26.63       29.52      2.86 o 
   1  34   3       56.78       55.25      3.41 o 
   2  34   3       22.73       18.69      3.65 o 
   3  34   3        2.15        3.63      4.36 o 
   4  34   3       52.09       46.83     31.04 o 
   5  34   3       11.41        0.12      6.62 o 
   6  34   3       12.55       16.49      8.18 o 
  -8  35   3        4.55        1.93     19.49 o 
  -7  35   3        3.34        5.60      6.94 o 
  -6  35   3        6.36        7.23      6.96 o 
  -5  35   3       23.45       22.98      5.39 o 
  -4  35   3       30.20       27.45      3.14 o 
  -3  35   3      133.03      128.24      4.43 o 
  -2  35   3        9.06        8.48      2.26 o 
  -1  35   3       48.39       47.66      3.04 o 
   0  35   3        0.60       -1.72      2.43 o 
   1  35   3       42.24       41.37      3.33 o 
   2  35   3        0.32       -0.72      2.72 o 
   3  35   3        2.29       -2.28      6.06 o 
   4  35   3        1.54       -3.25      6.06 o 
   5  35   3        0.10        6.25      7.08 o 
   6  35   3        0.67        1.26     17.19 o 
  -8  36   3        3.88        8.36     10.00 o 
  -7  36   3        7.91        5.11      7.28 o 
  -6  36   3        5.25       11.68      5.32 o 
  -5  36   3        4.95        5.69      4.84 o 
  -4  36   3       11.86        5.86      3.55 o 
  -3  36   3       47.47       49.78      3.48 o 
  -2  36   3        0.12        1.73      2.28 o 
  -1  36   3       16.45       17.92      2.53 o 
   0  36   3       15.07       17.01      2.76 o 
   1  36   3        5.95        4.40      2.56 o 
   2  36   3        9.42        9.40      3.77 o 
   3  36   3        2.53       -3.37      5.60 o 
   4  36   3        4.89        5.16      6.69 o 
   5  36   3        7.69        7.15      7.31 o 
  -7  37   3        7.68        9.03      7.40 o 
  -6  37   3        2.54        0.45      5.81 o 
  -5  37   3        0.15       -5.51      4.55 o 
  -4  37   3       52.94       52.00      8.45 o 
  -3  37   3       56.10       59.50      4.49 o 
  -2  37   3       29.94       32.23      2.93 o 
  -1  37   3        6.81        7.18      2.45 o 
   0  37   3       46.26       43.32      3.34 o 
   1  37   3       59.19       47.39      3.79 o 
   2  37   3       68.67       53.38      5.95 o 
   3  37   3       72.70       53.71     14.86 o 
   4  37   3        3.39        7.71      6.85 o 
   5  37   3        7.72        5.06      7.30 o 
  -7  38   3       43.71       50.85      9.32 o 
  -6  38   3        2.61       -4.79      9.12 o 
  -5  38   3       27.88       25.75      5.48 o 
  -4  38   3        7.00       14.26      4.61 o 
  -3  38   3      239.00      236.07      8.10 o 
  -2  38   3       95.74       94.68      4.51 o 
  -1  38   3        3.19       -1.27      2.50 o 
   0  38   3        8.97        8.02      2.93 o 
   1  38   3        7.47        9.33      3.80 o 
   2  38   3       44.00       58.31      6.25 o 
   3  38   3       20.50       35.26     13.85 o 
   4  38   3      269.23      245.48     14.86 o 
   5  38   3       32.29       37.76     13.88 o 
  -7  39   3       69.98       64.78     10.36 o 
  -6  39   3       18.85       13.38      6.57 o 
  -5  39   3        6.77        4.02      4.97 o 
  -4  39   3       28.42       29.40      5.35 o 
  -3  39   3       50.29       58.64      5.89 o 
  -2  39   3       84.45       82.56      4.77 o 
  -1  39   3       27.01       21.88      4.01 o 
   0  39   3       80.55       86.41      5.30 o 
   1  39   3        3.19        2.46      4.25 o 
   2  39   3       45.53       39.63      5.69 o 
   3  39   3       11.21       -9.39     11.21 o 
   4  39   3        6.22       11.48     13.98 o 
   5  39   3        1.19       -4.96      6.87 o 
  -7  40   3       10.53        2.42     13.98 o 
  -6  40   3       22.38       15.26     13.42 o 
  -5  40   3       22.64       16.44      6.22 o 
  -4  40   3       14.70       19.70      5.20 o 
  -3  40   3        8.07        8.95      4.64 o 
  -2  40   3        2.75        6.84      4.20 o 
  -1  40   3       33.06       38.74      5.01 o 
   0  40   3        6.62        3.72      4.54 o 
   1  40   3        6.62        3.98      6.05 o 
   2  40   3       31.02       35.55      7.31 o 
   3  40   3        1.26       -2.50      6.21 o 
   4  40   3       18.62       33.24     16.01 o 
  -6  41   3      116.11      124.41     10.34 o 
  -5  41   3       15.49       13.48      5.88 o 
  -4  41   3        0.38        2.31      4.83 o 
  -3  41   3       38.08       43.84      5.77 o 
  -2  41   3        3.43        0.27      4.12 o 
  -1  41   3       30.24       33.52      4.85 o 
   0  41   3        5.62       -0.92      6.59 o 
   1  41   3       32.19       30.92      6.04 o 
   2  41   3        0.90        0.90     11.08 o 
   3  41   3        4.33       13.50      6.95 o 
   4  41   3       44.95       43.44     16.21 o 
  -6  42   3        1.03        4.05      6.41 o 
  -5  42   3       49.94       55.09      7.83 o 
  -4  42   3        0.36        3.00      5.49 o 
  -3  42   3       44.28       43.90      5.94 o 
  -2  42   3        6.94       12.06      4.68 o 
  -1  42   3      113.49      107.81      7.03 o 
   0  42   3        3.50       -3.57      4.58 o 
   1  42   3        0.12       -2.39      5.82 o 
   2  42   3       40.02       44.57     15.67 o 
   3  42   3        0.00        9.82      8.78 o 
   4  42   3        0.71        5.20     13.92 o 
  -6  43   3       33.17       47.88      8.03 o 
  -5  43   3       52.22       56.88      8.14 o 
  -4  43   3        8.31        6.59      5.60 o 
  -3  43   3       77.94       61.74      7.41 o 
  -2  43   3       30.08       32.04      5.34 o 
  -1  43   3        0.76        2.35      4.28 o 
   0  43   3        7.77       13.79      5.37 o 
   1  43   3       37.83       19.22     16.99 o 
   2  43   3        4.32        3.60      6.49 o 
   3  43   3       19.80       31.11      9.59 o 
   4  43   3       46.40       45.26      8.91 o 
  -5  44   3       81.44       95.84     19.60 o 
  -4  44   3       46.98       59.21      7.75 o 
  -3  44   3        4.61       11.40      8.45 o 
  -2  44   3       68.93       60.03      7.10 o 
  -1  44   3       60.36       63.54      7.16 o 
   0  44   3        9.01       14.07      5.83 o 
   1  44   3        0.10        8.37      6.23 o 
   2  44   3       67.16       73.38      9.34 o 
   3  44   3       16.82       36.84      8.19 o 
  -5  45   3       92.34       74.70     18.51 o 
  -4  45   3       10.57       15.81      6.37 o 
  -3  45   3       13.19       19.43      7.24 o 
  -2  45   3       47.34       43.54      6.79 o 
  -1  45   3       21.01       16.56      5.79 o 
   0  45   3        3.14        5.20      6.15 o 
   1  45   3       63.90       49.96      8.42 o 
   2  45   3       25.56        0.68      6.66 o 
   3  45   3      161.89      193.43     21.58 o 
  -4  46   3      133.91      151.10     10.87 o 
  -3  46   3       26.56       33.76      6.85 o 
  -2  46   3       24.71       12.69      5.87 o 
  -1  46   3       10.30        0.41      5.45 o 
   0  46   3        0.03        1.67      6.88 o 
   1  46   3        2.85       -1.80      6.85 o 
   2  46   3       46.30       44.99      8.78 o 
  -4  47   3        5.87       12.15      6.78 o 
  -3  47   3        6.21       17.02      6.56 o 
  -2  47   3       42.46       40.65      7.08 o 
  -1  47   3        3.54        5.75      5.60 o 
   0  47   3        1.14        2.89      9.00 o 
   1  47   3       23.40       23.57      8.04 o 
   2  47   3       48.79       53.39      9.25 o 
  -3  48   3        3.29       -3.45      7.47 o 
  -2  48   3        0.00        0.65      7.55 o 
  -1  48   3        2.13       -5.98      5.45 o 
   0  48   3       18.88       14.83      8.57 o 
   1  48   3        4.89       -0.86      6.78 o 
  -2  49   3       57.52       65.27      8.44 o 
  -1  49   3        8.45       15.62      6.68 o 
   0  49   3       24.27       22.44      6.85 o 
 -11   0   4        1.49       13.44     14.52 o 
 -10   0   4       10.57       29.18     14.25 o 
  -9   0   4        0.65        3.06      7.87 o 
  -8   0   4      140.34      137.28     22.60 o 
  -7   0   4      122.19      111.80      5.07 o 
  -6   0   4      238.05      244.40      5.61 o 
  -5   0   4    10471.92    10069.79    109.27 o 
  -4   0   4       85.58       69.63      2.32 o 
  -3   0   4       47.60       60.69      2.04 o 
  -2   0   4       98.47       81.69      5.59 o 
  -1   0   4     3977.10     4202.05     65.08 o 
   0   0   4     1185.70     1191.99     24.06 o 
   1   0   4       15.26       20.09      1.98 o 
   2   0   4     8841.93     8637.76     95.24 o 
   3   0   4      248.62      236.63      6.67 o 
   4   0   4       13.12       12.48      2.63 o 
   5   0   4     1183.13     1089.72     47.29 o 
   6   0   4       25.66       16.96      7.02 o 
   7   0   4        6.10        1.49     11.62 o 
   8   0   4       14.10        8.44     14.12 o 
 -11   1   4       31.21       30.90     11.77 o 
 -10   1   4       23.02       23.91      9.72 o 
  -9   1   4      200.38      180.90      9.82 o 
  -8   1   4      119.69       99.46      7.21 o 
  -7   1   4      175.45      187.51      4.23 o 
  -6   1   4       10.07       11.84      1.33 o 
  -5   1   4     1074.59     1083.42      9.41 o 
  -4   1   4      472.65      475.52      5.46 o 
  -3   1   4       18.27       22.24      1.05 o 
  -2   1   4       34.35       37.95      1.71 o 
  -1   1   4      276.85      286.82      4.49 o 
   0   1   4      297.55      285.63      5.30 o 
   1   1   4     1328.09     1327.17     11.85 o 
   2   1   4      243.18      229.58      3.58 o 
   3   1   4       11.59       13.71      1.42 o 
   4   1   4      186.02      166.25      3.53 o 
   5   1   4       89.43       78.53      7.72 o 
   6   1   4      109.61      106.52      7.53 o 
   7   1   4        1.61       -7.16      8.21 o 
   8   1   4       11.38       21.35     12.94 o 
 -11   2   4        3.63       -0.11      9.66 o 
 -10   2   4       17.23       14.59      9.19 o 
  -9   2   4        4.46        5.43      5.14 o 
  -8   2   4      455.02      362.11     10.45 o 
  -7   2   4       44.89       41.52      2.48 o 
  -6   2   4       38.90       37.95      1.64 o 
  -5   2   4     4614.90     4663.10     39.03 o 
  -4   2   4       86.49       78.05      2.77 o 
  -3   2   4       68.13       83.09      2.06 o 
  -2   2   4      104.92       87.97      3.87 o 
  -1   2   4     3454.43     3596.14     39.95 o 
   0   2   4      664.48      678.83      8.58 o 
   1   2   4      295.85      317.39      3.91 o 
   2   2   4     1646.56     1604.45     14.31 o 
   3   2   4       43.90       38.65      1.91 o 
   4   2   4       17.77       11.20      1.85 o 
   5   2   4       28.92       37.93      9.61 o 
   6   2   4        0.35       -0.82      5.52 o 
   7   2   4        1.38       -4.15      8.62 o 
   8   2   4        0.07        4.25      9.17 o 
 -11   3   4        2.12        2.83     24.02 o 
 -10   3   4        7.54        3.20     10.03 o 
  -9   3   4       94.84       82.96      7.33 o 
  -8   3   4       13.12        2.22      4.16 o 
  -7   3   4        6.11        6.28      1.98 o 
  -6   3   4       20.25       22.30      1.46 o 
  -5   3   4       90.49       77.48      2.39 o 
  -4   3   4       19.91       13.78      1.65 o 
  -3   3   4      111.06      117.23      2.03 o 
  -2   3   4      483.41      573.53      8.48 o 
  -1   3   4      669.00      769.11      8.57 o 
   0   3   4      149.80      159.48      3.75 o 
   1   3   4       16.06       17.47      1.40 o 
   2   3   4      843.35      815.23      8.14 o 
   3   3   4        1.15        0.73      1.03 o 
   4   3   4      187.61      181.59      5.94 o 
   5   3   4      450.77      342.94     11.23 o 
   6   3   4       77.27       80.56      8.47 o 
   7   3   4        0.01        8.83     11.92 o 
   8   3   4       38.12       48.84     11.89 o 
 -11   4   4      139.90      180.19     17.19 o 
 -10   4   4       34.91       42.46     10.26 o 
  -9   4   4       43.85       31.64     13.34 o 
  -8   4   4        8.17        2.89      4.06 o 
  -7   4   4        3.40       -0.24      1.88 o 
  -6   4   4      132.90      126.71      3.06 o 
  -5   4   4      243.71      237.14      3.59 o 
  -4   4   4      209.96      219.55      3.79 o 
  -3   4   4       42.93       47.94      1.39 o 
  -2   4   4     1303.48     1477.90     18.78 o 
  -1   4   4       20.12       34.18      1.42 o 
   0   4   4      127.91      137.11      2.78 o 
   1   4   4      708.17      754.96      7.35 o 
   2   4   4        0.70       -1.98      1.32 o 
   3   4   4      117.91      120.99      3.03 o 
   4   4   4        7.53        3.14      1.91 o 
   5   4   4      442.46      388.18     14.23 o 
   6   4   4      163.91      159.93     10.64 o 
   7   4   4        6.95       -2.57      8.48 o 
   8   4   4      151.91      188.57     17.02 o 
 -11   5   4      107.63      118.15     15.16 o 
 -10   5   4        2.83        3.80      8.70 o 
  -9   5   4        3.15        2.67      7.76 o 
  -8   5   4      175.91      154.86     11.88 o 
  -7   5   4       24.99       21.97      2.21 o 
  -6   5   4       45.82       51.34      1.84 o 
  -5   5   4       62.37       64.09      2.00 o 
  -4   5   4      407.47      365.32      4.73 o 
  -3   5   4      326.52      322.86      3.93 o 
  -2   5   4        0.08        2.20      1.02 o 
  -1   5   4     2694.19     2998.68     38.08 o 
   0   5   4        6.27        3.91      1.20 o 
   1   5   4      929.26      889.98      8.41 o 
   2   5   4      319.64      332.72      4.38 o 
   3   5   4       25.29       32.18      1.32 o 
   4   5   4       33.98       40.45      3.84 o 
   5   5   4      120.52      119.80      6.56 o 
   6   5   4      308.89      268.25     10.88 o 
   7   5   4        4.79        2.58      8.65 o 
   8   5   4       34.04       42.27     23.98 o 
 -11   6   4      259.56      293.07     20.81 o 
 -10   6   4       24.07       32.89     10.07 o 
  -9   6   4        4.78       -3.66      7.42 o 
  -8   6   4        2.86        0.56      3.84 o 
  -7   6   4       90.61       85.14      3.62 o 
  -6   6   4      259.27      238.88      4.91 o 
  -5   6   4      177.50      161.29      2.68 o 
  -4   6   4     2172.84     2303.92     22.25 o 
  -3   6   4       41.53       45.60      1.38 o 
  -2   6   4       75.23       77.82      1.65 o 
  -1   6   4     1032.34     1168.04     13.26 o 
   0   6   4       51.19       59.01      1.86 o 
   1   6   4     1491.94     1467.73     13.40 o 
   2   6   4       19.17       13.76      1.55 o 
   3   6   4      280.61      285.18      4.71 o 
   4   6   4        2.00        2.25      1.83 o 
   5   6   4        0.76       -3.96      3.86 o 
   6   6   4      169.80      151.51      8.70 o 
   7   6   4        8.82       -2.73     10.10 o 
   8   6   4       75.65       99.91     13.80 o 
 -11   7   4      504.19      546.22     25.84 o 
 -10   7   4        0.06       -6.04     10.00 o 
  -9   7   4       16.02        5.74     10.13 o 
  -8   7   4      205.43      188.08     10.88 o 
  -7   7   4        0.01        2.58      2.10 o 
  -6   7   4      505.08      478.25      5.70 o 
  -5   7   4       28.17       29.03      1.40 o 
  -4   7   4     4307.28     4468.53     43.97 o 
  -3   7   4      121.90      126.71      2.09 o 
  -2   7   4      304.67      285.34      3.58 o 
  -1   7   4      993.04     1038.88     12.07 o 
   0   7   4      303.33      281.80      3.53 o 
   1   7   4     5814.45     6056.53     53.01 o 
   2   7   4     1094.43     1126.07     10.15 o 
   3   7   4       41.28       49.93      1.80 o 
   4   7   4       41.90       35.37      2.35 o 
   5   7   4       89.83       87.57     10.28 o 
   6   7   4       50.41       58.36      7.71 o 
   7   7   4        5.03       -0.97      8.14 o 
   8   7   4      181.47      176.46     16.69 o 
 -11   8   4      118.89      141.54     15.84 o 
 -10   8   4       17.35       18.30     13.44 o 
  -9   8   4       30.03       34.40     12.63 o 
  -8   8   4      136.97      118.59      6.78 o 
  -7   8   4      121.59      118.49      4.03 o 
  -6   8   4     1784.09     1715.00     15.69 o 
  -5   8   4      352.52      371.51      4.35 o 
  -4   8   4     7351.61     7209.43     66.93 o 
  -3   8   4      502.93      507.57      5.56 o 
  -2   8   4       56.50       60.66      1.53 o 
  -1   8   4       32.15       34.51      1.51 o 
   0   8   4      605.36      646.35      6.57 o 
   1   8   4     6217.91     6402.49     53.77 o 
   2   8   4       24.51       23.92      1.25 o 
   3   8   4       64.45       73.76      2.60 o 
   4   8   4       19.76       11.21      2.64 o 
   5   8   4      198.15      168.06      7.50 o 
   6   8   4       34.30       35.25      9.06 o 
   7   8   4        2.61       -8.82     14.63 o 
   8   8   4       26.85       20.98     10.27 o 
 -11   9   4       30.25       50.98     12.24 o 
 -10   9   4       27.01       21.38      9.89 o 
  -9   9   4        9.92       11.52      8.24 o 
  -8   9   4       29.39       26.97      4.65 o 
  -7   9   4       87.77       78.89      3.53 o 
  -6   9   4     2850.21     2778.56     24.29 o 
  -5   9   4      110.05      107.85      2.06 o 
  -4   9   4     2907.09     2829.85     24.85 o 
  -3   9   4      366.90      379.58      4.29 o 
  -2   9   4      606.39      596.33      6.61 o 
  -1   9   4     1480.15     1558.83     16.03 o 
   0   9   4      450.12      459.25      5.27 o 
   1   9   4     1168.59     1168.32     11.88 o 
   2   9   4      223.70      238.13      3.68 o 
   3   9   4     1273.63     1310.72     12.92 o 
   4   9   4        5.38       12.36      3.07 o 
   5   9   4       17.92        7.75      4.23 o 
   6   9   4       67.32       61.74     14.09 o 
   7   9   4       57.82       53.66     10.93 o 
   8   9   4        7.84        7.22      9.77 o 
 -11  10   4       22.26       33.15     11.23 o 
 -10  10   4       31.83       34.05     23.68 o 
  -9  10   4       16.44       18.66     10.20 o 
  -8  10   4      247.42      240.29      8.73 o 
  -7  10   4      259.45      169.71      4.78 o 
  -6  10   4      508.84      497.66      5.94 o 
  -5  10   4      219.44      249.28      3.25 o 
  -4  10   4       87.75       84.80      2.16 o 
  -3  10   4      627.76      555.42      5.63 o 
  -2  10   4      337.98      366.11      4.05 o 
  -1  10   4     1027.60     1078.85     10.85 o 
   0  10   4     2029.37     2186.60     20.53 o 
   1  10   4       91.84      103.12      2.42 o 
   2  10   4       72.94       72.31      1.97 o 
   3  10   4      731.91      733.64      8.32 o 
   4  10   4      745.26      642.08     12.28 o 
   5  10   4      535.86      477.15     11.95 o 
   6  10   4       50.24       40.88     12.53 o 
   7  10   4        0.40       15.09      9.55 o 
   8  10   4        0.03       -1.96      9.62 o 
 -11  11   4        7.47        4.06      9.83 o 
 -10  11   4       65.15       57.69     11.58 o 
  -9  11   4       25.81       40.73      9.57 o 
  -8  11   4       24.73       21.08      4.69 o 
  -7  11   4       24.91        7.15      2.46 o 
  -6  11   4        0.96       -0.32      1.45 o 
  -5  11   4      313.63      303.04      3.70 o 
  -4  11   4      105.10      123.11      2.53 o 
  -3  11   4     4021.34     4498.43     37.32 o 
  -2  11   4      144.71      129.06      2.29 o 
  -1  11   4      748.54      788.80      8.25 o 
   0  11   4     1260.26     1381.93     12.83 o 
   1  11   4       73.94       78.19      2.20 o 
   2  11   4        0.06       -0.60      1.05 o 
   3  11   4        1.32        1.64      1.31 o 
   4  11   4     1521.67     1239.71     20.01 o 
   5  11   4        4.39        1.07      3.98 o 
   6  11   4       11.90       23.57      8.69 o 
   7  11   4      291.08      311.65     29.49 o 
   8  11   4        1.84       12.22      9.93 o 
 -11  12   4        0.22        7.31      9.98 o 
 -10  12   4      123.30       96.84     14.42 o 
  -9  12   4        0.32        8.43      8.22 o 
  -8  12   4      165.46      149.76      7.48 o 
  -7  12   4       84.99       59.50      3.45 o 
  -6  12   4       73.40       77.79      2.50 o 
  -5  12   4      193.36      213.48      4.17 o 
  -4  12   4      371.19      381.00      4.38 o 
  -3  12   4     1585.01     1831.08     15.77 o 
  -2  12   4      585.76      659.61      6.38 o 
  -1  12   4     1743.00     1766.79     17.29 o 
   0  12   4      868.83      968.92      9.05 o 
   1  12   4      631.88      682.68      6.79 o 
   2  12   4       27.03       31.73      1.51 o 
   3  12   4       22.93       19.99      1.58 o 
   4  12   4        6.91        1.50      3.44 o 
   5  12   4      436.66      404.89     10.79 o 
   6  12   4       64.93       70.60     16.72 o 
   7  12   4       20.36       33.02     10.14 o 
   8  12   4       22.06       28.88     11.69 o 
 -11  13   4        4.35       12.41     10.77 o 
 -10  13   4      150.93      168.94     15.70 o 
  -9  13   4        1.40       -2.77      7.71 o 
  -8  13   4       90.99       91.89      6.27 o 
  -7  13   4        9.39        4.10      2.42 o 
  -6  13   4       43.05       52.10      2.09 o 
  -5  13   4      120.01      124.78      2.56 o 
  -4  13   4        1.46        0.76      1.06 o 
  -3  13   4      679.46      566.83      5.19 o 
  -2  13   4        7.33       10.10      1.01 o 
  -1  13   4        0.00        1.84      1.01 o 
   0  13   4     4450.00     4647.32     39.18 o 
   1  13   4       11.33        6.59      1.14 o 
   2  13   4        2.45        0.80      1.19 o 
   3  13   4      235.41      210.45      4.13 o 
   4  13   4       89.20       79.20      5.75 o 
   5  13   4        2.04        7.98      3.99 o 
   6  13   4        0.17       -0.29      7.22 o 
   7  13   4      500.89      493.34     22.95 o 
   8  13   4        3.49        6.00      9.97 o 
 -10  14   4      642.20      674.33     29.12 o 
  -9  14   4        0.28      -11.09     18.88 o 
  -8  14   4       33.00       29.31      4.80 o 
  -7  14   4       33.74       29.05      3.56 o 
  -6  14   4       37.94       39.13      2.21 o 
  -5  14   4      153.79      163.91      3.09 o 
  -4  14   4      605.04      582.05      6.07 o 
  -3  14   4     1389.21     1452.58     12.77 o 
  -2  14   4      341.86      415.89      4.44 o 
  -1  14   4      816.71      820.17      7.90 o 
   0  14   4      817.88      752.54      7.24 o 
   1  14   4      257.65      282.58      3.80 o 
   2  14   4        3.35        3.63      1.29 o 
   3  14   4       19.45       21.04      1.93 o 
   4  14   4       20.98       18.73      3.79 o 
   5  14   4      156.32      134.38      6.89 o 
   6  14   4        1.03        6.78      7.72 o 
   7  14   4       28.00       65.32     19.02 o 
   8  14   4       24.26       27.63     26.01 o 
 -10  15   4      397.87      448.99     22.55 o 
  -9  15   4        0.99        0.20      7.63 o 
  -8  15   4       28.21       22.04      4.79 o 
  -7  15   4      235.15      252.90      7.53 o 
  -6  15   4       64.36       65.79      2.92 o 
  -5  15   4       16.96       19.36      1.60 o 
  -4  15   4       95.30      103.19      2.12 o 
  -3  15   4      888.74      849.70      7.36 o 
  -2  15   4        0.12       -0.41      0.75 o 
  -1  15   4      346.14      377.12      4.03 o 
   0  15   4     4476.28     4531.96     38.06 o 
   1  15   4       11.88       19.90      1.31 o 
   2  15   4       25.64       25.65      1.63 o 
   3  15   4      164.71      162.53      3.73 o 
   4  15   4        8.11        6.33      3.71 o 
   5  15   4       23.54       27.67      4.47 o 
   6  15   4        0.10        8.84      8.05 o 
   7  15   4      401.22      394.59     20.63 o 
   8  15   4        1.35        5.02      9.77 o 
 -10  16   4       71.02       79.87     12.67 o 
  -9  16   4       15.57       12.04      8.54 o 
  -8  16   4        2.42       10.08      4.25 o 
  -7  16   4      994.75      968.50     16.83 o 
  -6  16   4        0.20        0.64      1.97 o 
  -5  16   4      137.62      136.19      3.68 o 
  -4  16   4       78.99       75.38      2.13 o 
  -3  16   4     1682.46     1585.56     12.98 o 
  -2  16   4        1.02        3.01      0.65 o 
  -1  16   4        7.79       10.21      0.99 o 
   0  16   4     1951.29     1900.87     17.21 o 
   1  16   4        0.08        0.00      1.10 o 
   2  16   4        3.67        5.28      1.41 o 
   3  16   4        6.13       14.64      2.45 o 
   4  16   4       69.57       85.90      5.48 o 
   5  16   4       53.39       54.15      5.19 o 
   6  16   4        6.36       10.36      8.39 o 
   7  16   4       21.13       45.28     10.61 o 
 -10  17   4        2.32      -12.49      8.33 o 
  -9  17   4       24.95       30.94     14.66 o 
  -8  17   4        2.00        5.26      4.16 o 
  -7  17   4     1086.62      994.29     18.62 o 
  -6  17   4       35.46       26.45      2.51 o 
  -5  17   4        4.49        5.61      1.25 o 
  -4  17   4      340.80      356.31      4.78 o 
  -3  17   4     1988.88     1922.61     16.07 o 
  -2  17   4       46.92       52.19      1.33 o 
  -1  17   4      355.27      363.51      3.97 o 
   0  17   4     1346.65     1345.59     11.70 o 
   1  17   4       29.50       37.92      1.58 o 
   2  17   4       17.02       20.09      2.10 o 
   3  17   4      127.03       90.47      3.77 o 
   4  17   4      281.61      285.62     12.94 o 
   5  17   4       53.58       45.06      4.93 o 
   6  17   4       38.08       23.37      9.03 o 
   7  17   4       48.63       51.55     11.10 o 
 -10  18   4        0.81       -3.64      8.24 o 
  -9  18   4       48.67       59.15     16.45 o 
  -8  18   4        0.06       -3.00      3.87 o 
  -7  18   4      341.12      334.11      9.25 o 
  -6  18   4      328.25      258.59      5.92 o 
  -5  18   4       87.71       84.36      2.36 o 
  -4  18   4      132.13      149.31      2.86 o 
  -3  18   4      542.40      546.83      5.42 o 
  -2  18   4       95.06       95.33      1.86 o 
  -1  18   4      418.45      413.12      4.28 o 
   0  18   4      724.65      731.33      6.94 o 
   1  18   4      118.46      127.71      2.98 o 
   2  18   4        9.87       10.24      2.07 o 
   3  18   4      289.02      221.85      5.21 o 
   4  18   4      196.86      181.15      7.14 o 
   5  18   4       13.25       19.97      4.26 o 
   6  18   4        3.03        9.29      8.13 o 
   7  18   4       56.48       89.17     22.83 o 
 -10  19   4       20.96       30.84     11.72 o 
  -9  19   4       22.07       28.08     13.14 o 
  -8  19   4       36.21       38.44      7.04 o 
  -7  19   4       10.85       18.08      3.90 o 
  -6  19   4      511.01      384.25      7.40 o 
  -5  19   4        0.07        1.09      1.46 o 
  -4  19   4      661.03      742.05      7.72 o 
  -3  19   4       16.64       18.98      1.32 o 
  -2  19   4       49.83       49.82      1.45 o 
  -1  19   4      122.22      130.22      2.21 o 
   0  19   4      264.79      298.25      3.65 o 
   1  19   4      504.98      525.42      5.88 o 
   2  19   4        0.34        0.89      1.83 o 
   3  19   4       48.29       16.04      2.83 o 
   4  19   4       62.08       60.81      4.84 o 
   5  19   4       69.99       69.87      6.24 o 
   6  19   4      178.97      164.45     15.23 o 
   7  19   4       27.17       13.00      9.51 o 
 -10  20   4       28.05       27.64     10.22 o 
  -9  20   4      100.91      129.47     13.14 o 
  -8  20   4        0.18       -7.35     13.31 o 
  -7  20   4        2.32        1.64      3.77 o 
  -6  20   4        5.64        4.63      2.44 o 
  -5  20   4        5.70        4.94      1.72 o 
  -4  20   4       73.93      106.30      2.51 o 
  -3  20   4      475.72      471.35      5.34 o 
  -2  20   4        4.02        4.68      1.00 o 
  -1  20   4      535.47      545.37      5.40 o 
   0  20   4      539.81      540.60      5.78 o 
   1  20   4      661.08      697.00      7.67 o 
   2  20   4       17.19       13.44      2.10 o 
   3  20   4      338.38      251.36      6.32 o 
   4  20   4       78.82       74.44      5.12 o 
   5  20   4        0.80        2.19      5.14 o 
   6  20   4      261.81      291.36     17.76 o 
   7  20   4        1.01        3.33      8.23 o 
 -10  21   4       22.29       22.99      9.72 o 
  -9  21   4      267.31      312.19     18.63 o 
  -8  21   4        5.52        9.03      7.14 o 
  -7  21   4       41.48       43.15      4.84 o 
  -6  21   4       13.80       10.76      2.74 o 
  -5  21   4        7.32        7.55      1.91 o 
  -4  21   4      154.47      177.25      3.41 o 
  -3  21   4      119.62      109.41      2.99 o 
  -2  21   4       19.56       17.77      1.46 o 
  -1  21   4        0.40        2.06      1.06 o 
   0  21   4        0.51       -0.52      1.23 o 
   1  21   4      448.03      484.75      6.47 o 
   2  21   4       33.70       35.30      3.05 o 
   3  21   4       60.74       54.06      3.83 o 
   4  21   4        9.05       10.77      3.74 o 
   5  21   4       23.16       33.87      6.28 o 
   6  21   4      168.31      191.32     15.31 o 
   7  21   4        1.72       -0.31      8.58 o 
 -10  22   4        6.87       23.56     10.14 o 
  -9  22   4      758.70      827.17     51.58 o 
  -8  22   4        0.94       -5.44      8.85 o 
  -7  22   4       86.99       80.70      5.66 o 
  -6  22   4       83.22       72.99      5.37 o 
  -5  22   4       39.02       39.98      2.76 o 
  -4  22   4      185.84      185.75      4.98 o 
  -3  22   4      178.39      197.31      3.34 o 
  -2  22   4      613.56      605.64      6.44 o 
  -1  22   4      328.47      307.24      4.67 o 
   0  22   4      145.86      146.25      2.99 o 
   1  22   4      424.82      461.67      6.59 o 
   2  22   4       34.27       30.60      2.68 o 
   3  22   4      192.38      182.13      5.67 o 
   4  22   4       16.01       14.58      4.25 o 
   5  22   4       31.36       25.34      6.48 o 
   6  22   4      328.24      344.58     19.17 o 
   7  22   4       58.18       86.16     23.07 o 
 -10  23   4       14.11       16.63     12.77 o 
  -9  23   4      378.15      432.76     25.20 o 
  -8  23   4      149.86      130.52     25.67 o 
  -7  23   4       64.11       69.83      5.49 o 
  -6  23   4       38.69       34.12      3.94 o 
  -5  23   4       53.06       51.07      3.15 o 
  -4  23   4        4.30        5.02      1.70 o 
  -3  23   4       81.45       89.18      2.38 o 
  -2  23   4     1554.79     1495.04     13.89 o 
  -1  23   4     3552.10     3429.75     30.16 o 
   0  23   4        6.85        6.86      1.67 o 
   1  23   4       65.63       72.37      2.81 o 
   2  23   4      187.52      181.20      6.05 o 
   3  23   4       36.92       33.55      4.36 o 
   4  23   4        9.87       13.47      3.78 o 
   5  23   4       21.76       27.97      6.05 o 
   6  23   4      466.85      541.97     23.18 o 
   7  23   4       30.41       40.61     10.40 o 
 -10  24   4        7.76       12.01      9.63 o 
  -9  24   4       42.09       38.08      9.95 o 
  -8  24   4      404.06      394.59     32.97 o 
  -7  24   4      252.74      234.75      9.21 o 
  -6  24   4       59.70       59.01      4.44 o 
  -5  24   4       40.90       47.46      3.14 o 
  -4  24   4        7.33        7.73      1.64 o 
  -3  24   4       87.22       88.59      2.80 o 
  -2  24   4       65.11       76.35      2.29 o 
  -1  24   4     2565.07     2507.87     24.53 o 
   0  24   4       38.51       48.10      2.76 o 
   1  24   4       29.08       35.63      2.49 o 
   2  24   4      158.17      145.50      4.44 o 
   3  24   4       56.72       57.81      5.01 o 
   4  24   4       31.41       33.88      4.33 o 
   5  24   4      211.21      182.32     13.73 o 
   6  24   4      181.24      165.96     17.06 o 
   7  24   4       44.45       43.17     13.34 o 
  -9  25   4       20.17       31.45      9.59 o 
  -8  25   4      211.87      215.12     14.96 o 
  -7  25   4       13.51       18.47      4.40 o 
  -6  25   4       66.01       62.69      4.60 o 
  -5  25   4      207.39      167.90      5.56 o 
  -4  25   4        0.05        0.76      1.75 o 
  -3  25   4      186.14      186.00      3.54 o 
  -2  25   4      170.54      199.79      3.23 o 
  -1  25   4      307.70      307.08      4.61 o 
   0  25   4        0.14       -2.03      1.50 o 
   1  25   4        4.76        3.09      2.01 o 
   2  25   4      208.23      180.23      5.29 o 
   3  25   4        3.83        0.94      3.21 o 
   4  25   4       13.14       14.37      5.20 o 
   5  25   4        7.45        9.51      7.36 o 
   6  25   4        8.80        9.48      8.21 o 
   7  25   4       53.99       57.58     11.14 o 
  -9  26   4        2.50        9.57     19.39 o 
  -8  26   4      213.71      199.71     14.63 o 
  -7  26   4       90.25       85.34     21.45 o 
  -6  26   4       14.00       12.39      4.25 o 
  -5  26   4      345.77      283.97      6.18 o 
  -4  26   4       13.24        8.30      2.06 o 
  -3  26   4       26.22       26.12      2.05 o 
  -2  26   4      760.80      725.84      8.49 o 
  -1  26   4       11.55       13.54      1.88 o 
   0  26   4        5.61        0.82      1.70 o 
   1  26   4       46.44       56.13      2.89 o 
   2  26   4        8.95       30.90      3.01 o 
   3  26   4       11.97       17.31      4.13 o 
   4  26   4       15.02       14.01      5.29 o 
   5  26   4       40.14       28.17      8.20 o 
   6  26   4       83.60       92.06     11.66 o 
  -9  27   4       57.00       73.66     11.19 o 
  -8  27   4        8.13       14.32      7.84 o 
  -7  27   4        3.98        3.50      6.35 o 
  -6  27   4       97.05       73.71      5.52 o 
  -5  27   4      395.35      365.08      8.74 o 
  -4  27   4        2.97        3.41      1.99 o 
  -3  27   4        2.16        1.34      1.73 o 
  -2  27   4       52.59       54.84      2.33 o 
  -1  27   4       92.49       89.53      3.24 o 
   0  27   4       37.99       35.51      2.24 o 
   1  27   4       30.59       34.28      2.60 o 
   2  27   4     1091.04      908.61     14.59 o 
   3  27   4       40.16       45.72      4.24 o 
   4  27   4       13.43        1.68      6.02 o 
   5  27   4      173.01      149.21     12.65 o 
   6  27   4        7.64        8.04      8.58 o 
  -9  28   4        3.29        0.63      7.48 o 
  -8  28   4       64.34       60.72     10.02 o 
  -7  28   4       15.05       14.06      7.12 o 
  -6  28   4        1.56        4.01      3.48 o 
  -5  28   4       22.67       13.27      2.58 o 
  -4  28   4        2.47        1.77      1.99 o 
  -3  28   4       24.79       18.53      2.15 o 
  -2  28   4       43.08       46.58      2.70 o 
  -1  28   4       32.52       29.68      2.35 o 
   0  28   4      159.57      155.23      3.92 o 
   1  28   4      107.04      112.72      4.10 o 
   2  28   4        0.77        8.14      3.13 o 
   3  28   4        4.40       -0.16      5.71 o 
   4  28   4        5.41       16.19      6.92 o 
   5  28   4       76.13       95.24     24.72 o 
   6  28   4        3.53        4.98      8.03 o 
  -9  29   4        2.72        1.73      8.14 o 
  -8  29   4      497.13      526.98     21.63 o 
  -7  29   4        9.26        5.76      6.72 o 
  -6  29   4       51.01       47.52      4.72 o 
  -5  29   4      143.11      134.81      6.59 o 
  -4  29   4        0.70        0.49      2.01 o 
  -3  29   4       91.26      100.29      3.44 o 
  -2  29   4      348.89      355.91      5.39 o 
  -1  29   4      102.74      107.90      3.35 o 
   0  29   4       82.65       89.01      3.48 o 
   1  29   4        0.71        3.52      2.59 o 
   2  29   4       16.85       26.15      3.50 o 
   3  29   4       16.26       21.42      3.78 o 
   4  29   4        3.67        6.26      6.41 o 
   5  29   4      490.70      522.28     60.90 o 
   6  29   4        2.60        1.91      7.50 o 
  -9  30   4       40.48       27.78     24.42 o 
  -8  30   4      267.38      295.23     16.93 o 
  -7  30   4      100.55      102.43     13.04 o 
  -6  30   4       44.34       42.54      6.45 o 
  -5  30   4       10.09        6.63      2.83 o 
  -4  30   4       64.89       64.38      3.42 o 
  -3  30   4       56.72       53.86      2.83 o 
  -2  30   4     1191.74     1151.93     13.36 o 
  -1  30   4      232.72      233.61      5.10 o 
   0  30   4      242.56      241.46      5.32 o 
   1  30   4       30.66       27.87      3.14 o 
   2  30   4      129.39      134.74      5.80 o 
   3  30   4      105.37       82.97      5.81 o 
   4  30   4        7.71        4.50      9.86 o 
   5  30   4      431.96      463.20     21.72 o 
   6  30   4        1.85        0.01      7.89 o 
  -9  31   4       28.14       23.63      8.89 o 
  -8  31   4      161.77      175.15     14.07 o 
  -7  31   4        0.25        0.02      6.03 o 
  -6  31   4        0.01       -7.70      6.77 o 
  -5  31   4        0.01        1.41      3.26 o 
  -4  31   4        0.84        1.59      2.49 o 
  -3  31   4      123.13      125.23      6.31 o 
  -2  31   4      224.73      243.70      4.80 o 
  -1  31   4       20.78       21.41      2.42 o 
   0  31   4       32.79       33.52      3.06 o 
   1  31   4        0.21        5.19      3.15 o 
   2  31   4      131.29      120.60      5.63 o 
   3  31   4        5.48        8.49      5.92 o 
   4  31   4       23.88       12.31      7.25 o 
   5  31   4      203.24      214.14     15.16 o 
   6  31   4        1.65        1.87      8.16 o 
  -8  32   4      256.15      257.91     33.00 o 
  -7  32   4       95.41       89.26      9.87 o 
  -6  32   4       56.60       47.77      6.83 o 
  -5  32   4       13.11       13.30      3.52 o 
  -4  32   4        6.95        4.49      2.66 o 
  -3  32   4       27.32       25.48      2.87 o 
  -2  32   4      485.60      463.76      7.80 o 
  -1  32   4      327.73      317.86      6.56 o 
   0  32   4      148.43      137.87      5.28 o 
   1  32   4        1.93        3.94      2.79 o 
   2  32   4       46.26       44.57      4.04 o 
   3  32   4       46.67       63.48     13.44 o 
   4  32   4        1.67       -3.86      8.14 o 
   5  32   4      205.55      192.21     14.60 o 
   6  32   4       29.10       18.62      8.82 o 
  -8  33   4        0.12        2.33     13.04 o 
  -7  33   4       12.52       23.07     11.05 o 
  -6  33   4       16.54       18.51      5.58 o 
  -5  33   4       11.84       12.39      3.97 o 
  -4  33   4       40.21       34.30      3.34 o 
  -3  33   4       12.56       13.04      2.67 o 
  -2  33   4      738.50      694.35     11.04 o 
  -1  33   4      453.44      459.74      8.83 o 
   0  33   4        1.75        3.53      2.85 o 
   1  33   4        8.07        9.69      4.37 o 
   2  33   4       15.72       16.66      4.49 o 
   3  33   4        0.26        1.53      5.82 o 
   4  33   4       21.11       23.52      7.57 o 
   5  33   4        5.05       -2.08     19.76 o 
  -8  34   4       14.05       13.79      8.22 o 
  -7  34   4       21.50       27.97      8.04 o 
  -6  34   4        5.44        3.01      5.56 o 
  -5  34   4        5.51        4.99      4.96 o 
  -4  34   4      435.63      401.59      8.63 o 
  -3  34   4        1.82        1.77      2.58 o 
  -2  34   4        5.83       13.51      2.57 o 
  -1  34   4        2.90        6.52      2.60 o 
   0  34   4       48.99       46.31      4.06 o 
   1  34   4      192.21      174.64      6.21 o 
   2  34   4       10.38       11.28      9.93 o 
   3  34   4        1.99        0.15      6.28 o 
   4  34   4       17.36       25.03      7.78 o 
   5  34   4       50.38       42.70      9.30 o 
  -8  35   4        5.75        0.53      7.36 o 
  -7  35   4        1.33       -2.45      6.74 o 
  -6  35   4        5.06       17.00      6.79 o 
  -5  35   4        0.60       11.76      5.27 o 
  -4  35   4      303.72      291.27      8.90 o 
  -3  35   4       68.54       66.16      4.01 o 
  -2  35   4        0.09        0.43      2.50 o 
  -1  35   4        1.67        0.22      3.20 o 
   0  35   4        8.01       10.82      3.19 o 
   1  35   4      260.91      208.23      6.66 o 
   2  35   4        6.73       -2.50      9.32 o 
   3  35   4      221.39      193.33     15.13 o 
   4  35   4        0.01       -2.35      6.34 o 
   5  35   4        0.07       -0.70      7.35 o 
  -8  36   4       38.34       34.57      8.86 o 
  -7  36   4        4.63        8.11      7.63 o 
  -6  36   4        0.20       -9.10      7.08 o 
  -5  36   4        3.80       -6.65      4.71 o 
  -4  36   4       14.04       12.42      4.80 o 
  -3  36   4        6.11        8.70      3.09 o 
  -2  36   4        3.11        1.08      3.27 o 
  -1  36   4       61.51       60.89      4.10 o 
   0  36   4       16.37       21.45      3.56 o 
   1  36   4        3.08        5.72      5.24 o 
   2  36   4        0.41       -0.14     10.47 o 
   3  36   4       86.78       89.37     14.09 o 
   4  36   4      249.21      258.45     15.47 o 
   5  36   4        1.69       11.91      7.68 o 
  -7  37   4       82.25       88.39     20.47 o 
  -6  37   4       24.38       13.30      6.26 o 
  -5  37   4        0.06        7.04      5.31 o 
  -4  37   4       36.41       40.71      6.13 o 
  -3  37   4      239.11      228.81     10.29 o 
  -2  37   4       49.58       58.96      4.21 o 
  -1  37   4        2.42        5.19      2.87 o 
   0  37   4       26.92       31.97      7.23 o 
   1  37   4       39.35       41.01      6.99 o 
   2  37   4       31.49       22.59      9.73 o 
   3  37   4        9.35       -0.34     11.89 o 
   4  37   4      487.72      499.23     20.31 o 
   5  37   4        2.44       -0.95      7.70 o 
  -7  38   4      215.24      256.54     15.50 o 
  -6  38   4        5.85        9.64      5.74 o 
  -5  38   4       35.98       35.52      6.14 o 
  -4  38   4       14.88       10.19      5.33 o 
  -3  38   4      151.45      157.02      9.14 o 
  -2  38   4        0.56       -2.53      4.87 o 
  -1  38   4       83.73       82.38      6.65 o 
   0  38   4       27.93       30.25      6.54 o 
   1  38   4       10.08       -1.26      8.17 o 
   2  38   4       36.65       49.64      7.51 o 
   3  38   4       29.52       39.45     14.86 o 
   4  38   4      175.80      217.74     14.53 o 
  -7  39   4      386.51      385.31     18.55 o 
  -6  39   4       70.72       59.11      7.97 o 
  -5  39   4       17.36       22.96     11.88 o 
  -4  39   4        3.94        5.10      5.07 o 
  -3  39   4      350.92      329.30     13.91 o 
  -2  39   4       28.25       25.41      5.51 o 
  -1  39   4       57.25       59.74      6.22 o 
   0  39   4       46.55       39.85      7.10 o 
   1  39   4       22.15       19.83      6.50 o 
   2  39   4       17.74       15.24      6.49 o 
   3  39   4        0.54        8.24     12.77 o 
   4  39   4      294.74      293.12     19.22 o 
  -7  40   4       40.12       49.93      9.74 o 
  -6  40   4        3.83       10.34      6.16 o 
  -5  40   4       47.45       52.55      7.29 o 
  -4  40   4        9.49        3.47      8.35 o 
  -3  40   4      398.78      377.42     12.96 o 
  -2  40   4       43.16       43.41      7.03 o 
  -1  40   4        0.02       -0.02      4.39 o 
   0  40   4      182.97      154.53     10.79 o 
   1  40   4        9.58       14.17      6.43 o 
   2  40   4       83.06       99.41     31.95 o 
   3  40   4       11.17       11.78     10.03 o 
   4  40   4       45.18       51.81     16.75 o 
  -6  41   4       89.25       99.53      9.48 o 
  -5  41   4       10.09       16.99      6.95 o 
  -4  41   4        2.20        5.27      5.32 o 
  -3  41   4        0.64       12.13      5.26 o 
  -2  41   4       27.38       31.29      5.57 o 
  -1  41   4       31.57       39.26      5.79 o 
   0  41   4       72.40       69.80      8.12 o 
   1  41   4       27.91       20.15      6.67 o 
   2  41   4        0.40        5.75      6.44 o 
   3  41   4       82.84       76.09     21.96 o 
  -6  42   4        0.43        0.28      6.01 o 
  -5  42   4       21.54       14.89      6.31 o 
  -4  42   4       62.97       61.64      7.23 o 
  -3  42   4      144.15      134.97     10.70 o 
  -2  42   4      108.09      121.76      8.66 o 
  -1  42   4       34.92       38.27      8.72 o 
   0  42   4        3.77        6.23      9.53 o 
   1  42   4        4.42        3.95      6.27 o 
   2  42   4       44.30       42.62     13.65 o 
   3  42   4       21.36       23.50     10.47 o 
  -6  43   4        5.43        7.22     10.97 o 
  -5  43   4        0.35       -4.17      5.75 o 
  -4  43   4        0.00       -0.81      6.51 o 
  -3  43   4       42.26       41.56      6.77 o 
  -2  43   4       28.06       32.52      6.08 o 
  -1  43   4        0.20        2.13      4.92 o 
   0  43   4       68.79       62.51      8.50 o 
   1  43   4        0.19       -2.84      6.01 o 
   2  43   4       21.55       13.20      6.80 o 
   3  43   4       63.24       76.17     19.05 o 
  -5  44   4        0.50       -5.71      5.78 o 
  -4  44   4        9.19        5.72     10.48 o 
  -3  44   4       76.27       89.31      8.36 o 
  -2  44   4       20.34       17.68      7.67 o 
  -1  44   4       17.09       15.56      5.80 o 
   0  44   4        0.36        4.76      6.35 o 
   1  44   4       20.67       17.14      7.44 o 
   2  44   4        4.15       13.96      8.65 o 
  -5  45   4        0.81       -5.54      5.91 o 
  -4  45   4        7.85        2.16      5.93 o 
  -3  45   4       21.69       19.00      6.05 o 
  -2  45   4        1.83        5.13      5.40 o 
  -1  45   4        1.15       -2.89      5.02 o 
   0  45   4        0.69       -4.99      5.31 o 
   1  45   4       23.11       20.17     12.09 o 
   2  45   4       24.34       26.27      7.91 o 
  -4  46   4       76.75       85.27      9.15 o 
  -3  46   4        5.88        3.14      5.97 o 
  -2  46   4       33.69       34.02      9.83 o 
  -1  46   4        2.87        7.02      5.51 o 
   0  46   4        6.78       10.79      7.41 o 
   1  46   4       17.68       20.59      7.56 o 
  -4  47   4      113.08      113.66      9.86 o 
  -3  47   4       23.60       13.11      6.49 o 
  -2  47   4        0.21       -7.77      5.18 o 
  -1  47   4       22.88       27.10      6.87 o 
   0  47   4       25.86       28.41      6.69 o 
   1  47   4        0.10       -6.66      6.81 o 
  -3  48   4        0.42       -5.70      5.93 o 
  -2  48   4       65.30       55.36      8.01 o 
  -1  48   4        1.55       -0.37      8.51 o 
   0  48   4        1.56        1.76      5.99 o 
 -11   1   5        6.90       -5.99      9.67 o 
 -10   1   5        0.20       -3.67      8.74 o 
  -9   1   5        4.15        3.44      5.08 o 
  -8   1   5       13.85       15.86      4.89 o 
  -7   1   5        2.51        3.39      3.35 o 
  -6   1   5        1.20        0.54      1.47 o 
  -5   1   5        1.09        0.76      1.47 o 
  -4   1   5        4.48        0.98      1.16 o 
  -3   1   5       39.46       39.78      1.69 o 
  -2   1   5      136.04      148.91      3.97 o 
  -1   1   5      104.90      113.63      2.56 o 
   0   1   5       88.63       89.70      2.97 o 
   1   1   5      409.30      387.45      4.83 o 
   2   1   5      274.70      285.43      4.63 o 
   3   1   5       41.46       47.87      3.27 o 
   4   1   5       13.14       11.41      3.17 o 
   5   1   5        5.49       19.47      6.15 o 
   6   1   5        0.18       21.92      9.17 o 
   7   1   5        0.46        1.48      9.16 o 
 -11   2   5        8.25       11.46     10.44 o 
 -10   2   5        0.72        5.94     15.40 o 
  -9   2   5        9.15        8.38      6.25 o 
  -8   2   5       49.09       52.35      5.94 o 
  -7   2   5       76.29       82.44      5.24 o 
  -6   2   5       57.92       61.15      2.28 o 
  -5   2   5        0.64       -0.50      1.52 o 
  -4   2   5      369.42      375.99      5.26 o 
  -3   2   5       88.49      107.41      2.90 o 
  -2   2   5      850.23      926.74     13.80 o 
  -1   2   5       43.64       61.90      1.86 o 
   0   2   5        0.16       -1.75      1.55 o 
   1   2   5       76.21       64.76      1.99 o 
   2   2   5        0.05       -0.22      1.69 o 
   3   2   5       17.29       16.83      2.80 o 
   4   2   5       77.46       75.74      4.33 o 
   5   2   5      163.82      141.31      9.72 o 
   6   2   5        2.27        4.82      8.40 o 
   7   2   5       20.90       23.47     21.28 o 
 -11   3   5       89.74       86.58     13.13 o 
 -10   3   5        0.81       12.97      9.05 o 
  -9   3   5       69.82       66.45      8.34 o 
  -8   3   5       70.35       67.36      6.42 o 
  -7   3   5        7.78        9.34      3.06 o 
  -6   3   5       12.94       14.06      1.69 o 
  -5   3   5        2.56        1.55      1.58 o 
  -4   3   5       50.99       45.07      1.78 o 
  -3   3   5      224.88      227.00      5.12 o 
  -2   3   5      565.08      677.59     10.45 o 
  -1   3   5      673.77      735.47      8.22 o 
   0   3   5      259.79      268.44      3.97 o 
   1   3   5      459.40      432.37      5.22 o 
   2   3   5      167.03      174.69      3.69 o 
   3   3   5      220.31      220.39      5.66 o 
   4   3   5       75.31       61.65      4.42 o 
   5   3   5       61.61       54.71      5.33 o 
   6   3   5        2.60        0.28      8.23 o 
   7   3   5        0.24       -0.33     10.13 o 
 -11   4   5       17.59       19.34     10.91 o 
 -10   4   5        3.18        1.87      8.39 o 
  -9   4   5       46.16       38.07      9.30 o 
  -8   4   5       39.42       34.73      5.38 o 
  -7   4   5      128.46      114.03      4.54 o 
  -6   4   5      192.24      193.57      4.65 o 
  -5   4   5       70.15       64.34      2.47 o 
  -4   4   5      785.07      826.26      9.44 o 
  -3   4   5      105.81      125.05      2.78 o 
  -2   4   5     1677.05     1936.42     30.64 o 
  -1   4   5        0.17        1.86      1.20 o 
   0   4   5        1.73        1.73      0.75 o 
   1   4   5       13.33       12.30      1.38 o 
   2   4   5       11.99        6.06      1.78 o 
   3   4   5       16.92       18.22      2.84 o 
   4   4   5      351.11      310.13      8.59 o 
   5   4   5       39.02       30.36      4.73 o 
   6   4   5       21.50       43.05      9.98 o 
   7   4   5        0.89       -9.86      8.59 o 
 -11   5   5      187.54      197.13     17.46 o 
 -10   5   5       21.60       24.88     10.88 o 
  -9   5   5      142.32      128.41     12.96 o 
  -8   5   5       43.99       30.31      5.38 o 
  -7   5   5        0.63       -1.73      2.32 o 
  -6   5   5       49.95       54.22      2.30 o 
  -5   5   5       11.57       15.56      1.76 o 
  -4   5   5      107.58       91.61      2.25 o 
  -3   5   5      176.51      188.30      2.95 o 
  -2   5   5      839.75      945.42     11.61 o 
  -1   5   5     1052.93     1175.62     13.22 o 
   0   5   5       32.18       38.27      1.92 o 
   1   5   5       12.14        7.51      1.42 o 
   2   5   5        0.10       -2.46      1.64 o 
   3   5   5      208.59      206.98      6.37 o 
   4   5   5      229.44      199.23      7.88 o 
   5   5   5        0.00        2.13      4.32 o 
   6   5   5       69.34       49.68     10.31 o 
   7   5   5        7.89       -0.63      8.76 o 
 -11   6   5        1.05        0.37     14.93 o 
 -10   6   5       11.93       12.95      8.94 o 
  -9   6   5       35.20       52.07     16.38 o 
  -8   6   5       11.46        9.69      4.80 o 
  -7   6   5       44.90       32.63      2.98 o 
  -6   6   5      200.18      198.51      4.09 o 
  -5   6   5      282.44      270.22      4.57 o 
  -4   6   5      615.13      663.87      7.91 o 
  -3   6   5        3.94        5.78      1.09 o 
  -2   6   5      961.48     1073.15     14.22 o 
  -1   6   5        2.99        6.60      1.27 o 
   0   6   5      123.71      122.05      3.51 o 
   1   6   5        2.88        4.26      1.26 o 
   2   6   5       34.11       32.26      2.93 o 
   3   6   5       10.67        6.65      2.63 o 
   4   6   5      343.47      301.40      8.23 o 
   5   6   5        0.89       -1.67      3.87 o 
   6   6   5      214.61      187.59     15.27 o 
   7   6   5       12.11       12.77      9.70 o 
 -11   7   5       45.19       58.59     12.60 o 
 -10   7   5       79.54       62.30     11.22 o 
  -9   7   5       46.73       45.38      9.56 o 
  -8   7   5       19.83       10.63      7.27 o 
  -7   7   5       15.59       12.49      2.61 o 
  -6   7   5      414.21      409.96      6.15 o 
  -5   7   5        4.50        3.98      1.77 o 
  -4   7   5       80.35       69.46      2.09 o 
  -3   7   5        0.01        3.24      1.03 o 
  -2   7   5      490.98      547.37      6.68 o 
  -1   7   5       48.13       67.91      1.77 o 
   0   7   5        2.04        0.30      0.80 o 
   1   7   5        1.25        2.47      1.27 o 
   2   7   5       70.57       67.07      2.58 o 
   3   7   5      216.69      204.34      5.82 o 
   4   7   5      451.08      388.68     10.20 o 
   5   7   5        3.12        5.08      4.33 o 
   6   7   5        4.00        5.41      9.25 o 
   7   7   5        1.42        5.39     19.12 o 
 -11   8   5        1.29        2.89      9.76 o 
 -10   8   5       57.68       67.22     11.80 o 
  -9   8   5       44.95       44.33      9.78 o 
  -8   8   5        1.55       -3.94      4.75 o 
  -7   8   5        0.49       -3.67      2.45 o 
  -6   8   5      126.08      131.23      3.89 o 
  -5   8   5      746.78      701.54      8.64 o 
  -4   8   5      511.06      513.67      6.52 o 
  -3   8   5        0.13       -1.18      0.79 o 
  -2   8   5       75.46       73.35      1.74 o 
  -1   8   5       39.57       38.01      1.48 o 
   0   8   5      446.29      454.87      5.08 o 
   1   8   5        7.67        8.87      1.80 o 
   2   8   5      212.19      200.69      4.32 o 
   3   8   5      220.53      192.90      5.24 o 
   4   8   5       75.70       66.83      5.26 o 
   5   8   5        9.12        5.46      4.13 o 
   6   8   5       30.68       30.31      9.18 o 
   7   8   5       21.54       38.15     10.73 o 
 -11   9   5       34.35       51.94     12.24 o 
 -10   9   5       47.25       34.30     14.76 o 
  -9   9   5        1.25        5.83      8.01 o 
  -8   9   5        2.25       -1.57      4.42 o 
  -7   9   5        3.69        3.29      2.67 o 
  -6   9   5      506.23      509.45     10.90 o 
  -5   9   5       11.79       14.02      1.27 o 
  -4   9   5      749.08      718.29      8.59 o 
  -3   9   5       18.59       18.74      0.90 o 
  -2   9   5       25.78       35.12      1.27 o 
  -1   9   5      260.74      241.31      3.89 o 
   0   9   5      102.73      125.54      2.31 o 
   1   9   5       58.20       58.23      2.15 o 
   2   9   5       25.62       19.25      2.21 o 
   3   9   5      704.02      675.34     10.15 o 
   4   9   5      250.32      253.84      8.44 o 
   5   9   5        4.31        4.50      4.14 o 
   6   9   5        0.05       -0.76      7.72 o 
   7   9   5        5.54        9.80      9.36 o 
 -11  10   5        4.70       21.70     10.67 o 
 -10  10   5       49.87       47.54     10.75 o 
  -9  10   5       29.31       42.80      9.28 o 
  -8  10   5        0.04        3.09      4.55 o 
  -7  10   5       17.35       16.46      3.90 o 
  -6  10   5        4.29        7.79      2.38 o 
  -5  10   5      541.35      514.58      6.07 o 
  -4  10   5        0.51       -0.61      1.05 o 
  -3  10   5        6.07        7.21      0.87 o 
  -2  10   5       79.98       88.26      2.06 o 
  -1  10   5      160.05      155.62      3.09 o 
   0  10   5      260.72      282.85      3.96 o 
   1  10   5       17.15       18.35      1.74 o 
   2  10   5        5.16        0.59      1.86 o 
   3  10   5        4.96        8.41      2.81 o 
   4  10   5        5.98        3.65      3.84 o 
   5  10   5       56.95       58.87      5.47 o 
   6  10   5       14.49        7.37     11.79 o 
   7  10   5      105.52      120.34     36.31 o 
 -11  11   5       65.68       56.72     12.16 o 
 -10  11   5       45.13       63.04     15.40 o 
  -9  11   5        4.33       12.84      8.49 o 
  -8  11   5        0.00       -6.16      4.11 o 
  -7  11   5       35.99       28.18      3.24 o 
  -6  11   5        2.63        4.62      2.35 o 
  -5  11   5       56.29       53.16      2.10 o 
  -4  11   5      936.19      919.21      9.29 o 
  -3  11   5       24.47       29.94      1.12 o 
  -2  11   5       36.03       34.02      1.53 o 
  -1  11   5      347.06      400.61      5.03 o 
   0  11   5      331.97      370.64      5.07 o 
   1  11   5        0.15       -2.12      1.41 o 
   2  11   5       16.99       15.69      2.15 o 
   3  11   5      236.56      220.02      5.88 o 
   4  11   5        0.18       -3.66      3.55 o 
   5  11   5        0.91        5.84      4.19 o 
   6  11   5       11.20        8.88     11.82 o 
   7  11   5       47.23       34.94     10.65 o 
 -11  12   5        0.68        8.86     13.81 o 
 -10  12   5        8.48       12.90      9.55 o 
  -9  12   5        3.67       12.31      8.21 o 
  -8  12   5        0.31        2.57      4.55 o 
  -7  12   5       92.53      102.48      5.84 o 
  -6  12   5       19.08       16.17      2.58 o 
  -5  12   5       74.83       75.21      2.24 o 
  -4  12   5       46.74       58.64      1.83 o 
  -3  12   5       51.72       54.55      1.43 o 
  -2  12   5      176.74      194.95      2.77 o 
  -1  12   5      222.55      291.57      3.66 o 
   0  12   5       31.49       45.97      1.73 o 
   1  12   5       53.65       55.76      2.21 o 
   2  12   5       26.14       24.81      2.35 o 
   3  12   5       10.76        9.23      2.82 o 
   4  12   5        7.71        9.00      3.93 o 
   5  12   5      104.71      103.44      8.72 o 
   6  12   5       34.71       14.33     10.10 o 
   7  12   5       15.66       20.15     14.90 o 
 -11  13   5       48.64       40.12     11.83 o 
 -10  13   5       39.38       45.07     10.95 o 
  -9  13   5       19.22       20.28      8.73 o 
  -8  13   5        0.66        1.88      5.68 o 
  -7  13   5       64.44       51.85      4.80 o 
  -6  13   5      149.48      139.37      4.49 o 
  -5  13   5        1.07        3.74      1.38 o 
  -4  13   5      711.60      721.88      7.39 o 
  -3  13   5      298.53      333.31      3.82 o 
  -2  13   5        2.91        6.59      0.98 o 
  -1  13   5       32.78       40.86      1.62 o 
   0  13   5      144.23      158.63      3.25 o 
   1  13   5       62.42       65.94      2.36 o 
   2  13   5      153.67      152.96      4.23 o 
   3  13   5        9.20        9.52      2.81 o 
   4  13   5      122.19      108.02      6.12 o 
   5  13   5        0.00       -6.68      5.48 o 
   6  13   5        3.98       -5.18      7.88 o 
   7  13   5        1.99        0.74     14.09 o 
 -11  14   5        0.22       -1.35     10.77 o 
 -10  14   5        0.88        6.51     14.73 o 
  -9  14   5        3.68        2.54      8.19 o 
  -8  14   5        2.40        2.83      4.59 o 
  -7  14   5      136.31      126.69      9.85 o 
  -6  14   5       10.19        9.60      2.77 o 
  -5  14   5       14.31       14.88      1.70 o 
  -4  14   5      233.01      259.96      3.72 o 
  -3  14   5      477.48      496.97      5.24 o 
  -2  14   5      117.06      121.51      2.24 o 
  -1  14   5      103.72      138.17      2.56 o 
   0  14   5      235.07      234.20      3.49 o 
   1  14   5       37.74       38.97      2.11 o 
   2  14   5        9.67        6.44      2.20 o 
   3  14   5        1.19        0.58      2.68 o 
   4  14   5       19.22       22.85      4.25 o 
   5  14   5       35.16       40.09      8.70 o 
   6  14   5        0.63        1.68      8.23 o 
   7  14   5       92.06       89.95     12.92 o 
 -10  15   5        0.66      -10.29      8.47 o 
  -9  15   5       25.77       26.66      9.23 o 
  -8  15   5        2.44        1.32      4.48 o 
  -7  15   5      243.49      207.46      9.12 o 
  -6  15   5      242.23      218.04      5.93 o 
  -5  15   5       27.60       26.48      2.05 o 
  -4  15   5        8.80        3.03      1.21 o 
  -3  15   5      414.76      439.70      4.83 o 
  -2  15   5       25.24       23.58      1.35 o 
  -1  15   5        3.90        6.08      1.09 o 
   0  15   5       55.13       92.04      2.37 o 
   1  15   5       68.72       70.71      2.57 o 
   2  15   5       43.81       45.58      2.85 o 
   3  15   5       71.74       89.32      4.62 o 
   4  15   5      245.77      223.50      8.10 o 
   5  15   5        6.57       14.56      5.91 o 
   6  15   5        0.14       -3.69      8.11 o 
   7  15   5        3.11        6.02     12.84 o 
 -10  16   5       72.04       75.15     12.22 o 
  -9  16   5        7.29        6.05     10.20 o 
  -8  16   5        8.15        2.95      7.28 o 
  -7  16   5       38.50       42.31      5.26 o 
  -6  16   5        0.50        2.81      2.68 o 
  -5  16   5       82.82       83.37      2.66 o 
  -4  16   5       69.60       69.38      2.02 o 
  -3  16   5      102.07      111.87      2.48 o 
  -2  16   5       78.35       81.04      2.01 o 
  -1  16   5       27.86       31.90      1.44 o 
   0  16   5      344.03      356.72      4.66 o 
   1  16   5        0.02       -1.90      1.64 o 
   2  16   5       18.48       14.76      2.56 o 
   3  16   5      151.94      146.58      5.51 o 
   4  16   5      136.66      126.98      6.53 o 
   5  16   5        0.24       -3.25      5.46 o 
   6  16   5       48.08       41.27     10.20 o 
   7  16   5        2.82       -3.07      8.70 o 
 -10  17   5       99.60      125.58     14.93 o 
  -9  17   5        9.22        8.26     14.83 o 
  -8  17   5        8.67       15.32      7.11 o 
  -7  17   5      326.56      287.11      9.96 o 
  -6  17   5      148.67      140.99      5.47 o 
  -5  17   5        0.66        3.46      1.39 o 
  -4  17   5       13.94       15.31      1.45 o 
  -3  17   5      207.53      201.55      3.00 o 
  -2  17   5       12.36       12.79      1.22 o 
  -1  17   5       12.80       19.10      1.27 o 
   0  17   5      127.64      143.32      2.99 o 
   1  17   5        5.52        3.05      1.80 o 
   2  17   5        1.41        2.79      2.33 o 
   3  17   5       34.28       33.86      3.56 o 
   4  17   5        0.55        3.45      3.76 o 
   5  17   5        4.40        3.13      5.86 o 
   6  17   5        6.74        7.86     11.01 o 
   7  17   5        0.06        8.76     12.26 o 
 -10  18   5       25.94       39.65     10.53 o 
  -9  18   5        9.67       -1.72     11.82 o 
  -8  18   5       47.28       45.83      6.92 o 
  -7  18   5      120.75      131.21      6.52 o 
  -6  18   5        0.01       -1.11      2.99 o 
  -5  18   5       58.63       59.08      2.48 o 
  -4  18   5       66.94       65.27      2.20 o 
  -3  18   5       94.21       93.82      2.23 o 
  -2  18   5      153.33      149.70      2.67 o 
  -1  18   5        1.39        1.58      1.12 o 
   0  18   5      108.72      121.75      2.93 o 
   1  18   5        3.36        2.94      1.91 o 
   2  18   5        9.43        8.06      2.43 o 
   3  18   5        0.09       -2.03      2.98 o 
   4  18   5       18.12       25.21      4.66 o 
   5  18   5        0.26       -5.77      6.61 o 
   6  18   5       80.91       72.39     11.27 o 
   7  18   5        0.04        2.24      9.17 o 
 -10  19   5       75.03       69.57     11.87 o 
  -9  19   5        0.29        0.73      7.71 o 
  -8  19   5       38.92       30.59      8.10 o 
  -7  19   5       15.57       21.13      4.05 o 
  -6  19   5       29.18       31.03      4.68 o 
  -5  19   5       72.71       73.01      2.84 o 
  -4  19   5       13.40       21.01      1.82 o 
  -3  19   5      742.37      743.72      7.56 o 
  -2  19   5       13.49       13.68      1.29 o 
  -1  19   5      224.77      240.50      3.56 o 
   0  19   5       57.72       62.03      2.36 o 
   1  19   5       20.00       21.14      2.33 o 
   2  19   5       17.45       24.16      2.77 o 
   3  19   5      273.19      227.20      7.50 o 
   4  19   5        0.84       -1.23      3.51 o 
   5  19   5       12.48        4.67      5.51 o 
   6  19   5      194.19      203.31     30.84 o 
   7  19   5        4.65        3.82      8.74 o 
 -10  20   5       30.03       29.05     16.01 o 
  -9  20   5        3.83       16.11      8.47 o 
  -8  20   5       40.21       24.91      9.96 o 
  -7  20   5      106.46      115.56      6.22 o 
  -6  20   5        1.62        1.17      2.88 o 
  -5  20   5        2.55        5.52      2.08 o 
  -4  20   5       38.07       45.40      2.12 o 
  -3  20   5        3.32        3.51      1.38 o 
  -2  20   5      336.77      329.22      4.43 o 
  -1  20   5      435.80      465.25      5.56 o 
   0  20   5       19.33       17.64      1.85 o 
   1  20   5       17.55       19.68      2.36 o 
   2  20   5       28.63       20.03      3.21 o 
   3  20   5        2.47        4.47      3.49 o 
   4  20   5       37.41       45.66      4.90 o 
   5  20   5       19.99       26.05      6.52 o 
   6  20   5       13.54        8.68      8.23 o 
 -10  21   5      100.49       85.16     12.38 o 
  -9  21   5        0.00        9.83      7.83 o 
  -8  21   5        7.72       15.32      7.11 o 
  -7  21   5        0.00        0.70      3.64 o 
  -6  21   5      107.55       94.17      5.29 o 
  -5  21   5      122.44      121.58      3.88 o 
  -4  21   5      357.04      371.32      5.48 o 
  -3  21   5      980.41      967.57      9.41 o 
  -2  21   5       45.26       47.25      1.93 o 
  -1  21   5       30.58       38.55      1.90 o 
   0  21   5       90.81      102.29      3.51 o 
   1  21   5       61.92       70.68      3.52 o 
   2  21   5       90.48      103.91      4.45 o 
   3  21   5      416.15      383.71      9.86 o 
   4  21   5       26.53       30.18      4.99 o 
   5  21   5       50.64       62.32      8.72 o 
   6  21   5      145.76      167.20     14.71 o 
 -10  22   5        0.91        1.98     10.64 o 
  -9  22   5        4.50        2.50      7.55 o 
  -8  22   5       41.49       40.77      8.60 o 
  -7  22   5       45.15       36.79      4.88 o 
  -6  22   5       11.64       18.50      3.69 o 
  -5  22   5       23.06       14.60      2.32 o 
  -4  22   5       40.00       48.49      2.43 o 
  -3  22   5        1.17        3.47      0.82 o 
  -2  22   5      315.28      302.42      4.13 o 
  -1  22   5      458.09      464.00      6.01 o 
   0  22   5        1.43        1.55      1.68 o 
   1  22   5      214.06      221.82      5.50 o 
   2  22   5        2.73        5.34      2.66 o 
   3  22   5        0.53        9.00      3.51 o 
   4  22   5        6.21       16.99      5.62 o 
   5  22   5       17.00       32.87      9.27 o 
   6  22   5       59.57       88.03     11.95 o 
 -10  23   5       32.34       31.96      9.90 o 
  -9  23   5       15.39       22.57      8.42 o 
  -8  23   5       37.91       26.52      8.23 o 
  -7  23   5        5.16        5.57      3.73 o 
  -6  23   5      198.26      159.20      7.33 o 
  -5  23   5        5.85       10.03      2.27 o 
  -4  23   5      326.84      318.28      5.81 o 
  -3  23   5       65.40       66.40      2.26 o 
  -2  23   5        0.07       -0.04      1.41 o 
  -1  23   5        0.17        3.37      1.42 o 
   0  23   5        0.21       -2.45      2.12 o 
   1  23   5        0.46        0.78      2.45 o 
   2  23   5      126.50      115.38      5.27 o 
   3  23   5      130.11      122.66      6.05 o 
   4  23   5       10.20       14.30      5.48 o 
   5  23   5        8.37       13.48      6.11 o 
   6  23   5        7.55       22.29      9.23 o 
 -10  24   5        2.23       -8.99      8.58 o 
  -9  24   5       41.56       41.66      9.46 o 
  -8  24   5       11.38       19.83      8.95 o 
  -7  24   5       10.86        7.46      3.82 o 
  -6  24   5        5.15        7.12      3.35 o 
  -5  24   5        1.97        3.59      2.86 o 
  -4  24   5        5.52        3.79      2.02 o 
  -3  24   5      376.27      372.39      5.48 o 
  -2  24   5       20.21       22.39      1.72 o 
  -1  24   5      431.30      438.44      5.94 o 
   0  24   5        1.26        2.60      2.25 o 
   1  24   5      222.30      221.60      6.12 o 
   2  24   5       18.30       26.03      3.57 o 
   3  24   5       62.43       60.55      4.82 o 
   4  24   5       65.28       55.77      6.90 o 
   5  24   5       18.60        6.46     10.10 o 
   6  24   5       32.32       24.23      8.97 o 
  -9  25   5       25.75       40.46      9.06 o 
  -8  25   5      110.81      103.74     10.76 o 
  -7  25   5       23.54       22.43      7.02 o 
  -6  25   5       81.87       64.76      4.40 o 
  -5  25   5        0.19        7.60      3.00 o 
  -4  25   5       25.91       23.29      2.40 o 
  -3  25   5       40.73       42.91      2.33 o 
  -2  25   5      466.48      453.50      6.48 o 
  -1  25   5      360.95      338.52      6.15 o 
   0  25   5       50.31       51.11      3.66 o 
   1  25   5       11.80       13.14      2.82 o 
   2  25   5      144.31      137.45      5.71 o 
   3  25   5        0.21        4.40      3.35 o 
   4  25   5       45.96       51.89      6.82 o 
   5  25   5      102.36      108.57     11.81 o 
   6  25   5       12.52       20.48      9.07 o 
  -9  26   5       36.64       29.22      8.96 o 
  -8  26   5       51.63       67.42     29.79 o 
  -7  26   5       12.00        7.71      6.70 o 
  -6  26   5        2.74        2.12      3.08 o 
  -5  26   5        4.05        8.35      2.92 o 
  -4  26   5      106.06       93.16      3.53 o 
  -3  26   5      330.26      319.80      5.78 o 
  -2  26   5      266.75      243.73      4.86 o 
  -1  26   5       33.86       38.37      2.51 o 
   0  26   5        7.32        4.79      2.36 o 
   1  26   5       87.08       94.47      4.50 o 
   2  26   5        6.06       10.17      3.20 o 
   3  26   5      312.67      305.52      8.78 o 
   4  26   5        2.22        9.75      5.42 o 
   5  26   5       15.50       26.36     10.98 o 
   6  26   5       29.80       23.87     11.42 o 
  -9  27   5        7.88       -6.00      7.86 o 
  -8  27   5        2.07        7.96      9.46 o 
  -7  27   5       22.18       26.85      7.31 o 
  -6  27   5        0.13       -0.83      3.14 o 
  -5  27   5       30.76       22.74      3.27 o 
  -4  27   5       28.80       33.97      2.72 o 
  -3  27   5        0.53        0.31      1.91 o 
  -2  27   5       36.09       37.03      2.60 o 
  -1  27   5      408.40      391.97      7.47 o 
   0  27   5      140.28      136.55      4.74 o 
   1  27   5      109.33      107.95      4.71 o 
   2  27   5      231.26      222.24      7.08 o 
   3  27   5       63.92       76.12      5.88 o 
   4  27   5       31.43       26.81      7.77 o 
   5  27   5       18.79       13.66      7.56 o 
   6  27   5       37.45       17.75     14.15 o 
  -9  28   5        1.27      -11.45     11.65 o 
  -8  28   5        3.76        3.58      7.14 o 
  -7  28   5      104.91      109.12     10.37 o 
  -6  28   5        5.64        4.99      3.56 o 
  -5  28   5       20.36       16.51      3.14 o 
  -4  28   5      142.61      137.55      4.55 o 
  -3  28   5       45.21       46.98      3.21 o 
  -2  28   5        3.65        3.44      2.16 o 
  -1  28   5        3.85        2.09      2.13 o 
   0  28   5       48.14       53.74      3.13 o 
   1  28   5        3.04        4.87      2.74 o 
   2  28   5      107.98      117.93      5.64 o 
   3  28   5      210.56      209.74     10.26 o 
   4  28   5        1.60       11.76     11.21 o 
   5  28   5        5.31       10.74      7.92 o 
  -9  29   5       95.25       98.46     22.26 o 
  -8  29   5        0.63       -5.50      7.36 o 
  -7  29   5        2.38        2.13      6.21 o 
  -6  29   5       21.75       20.00      4.57 o 
  -5  29   5       70.15       71.30      4.68 o 
  -4  29   5       70.25       79.86      3.76 o 
  -3  29   5      109.09      105.92      3.69 o 
  -2  29   5      176.42      173.33      4.34 o 
  -1  29   5       70.61       70.67      3.48 o 
   0  29   5      219.59      227.40      7.18 o 
   1  29   5      125.59      139.51      6.40 o 
   2  29   5       20.18       15.05      3.39 o 
   3  29   5      153.94      155.80      9.36 o 
   4  29   5      100.48       96.36     10.48 o 
   5  29   5        0.13        4.32     11.82 o 
  -9  30   5       61.40       81.99     11.53 o 
  -8  30   5       50.02       46.27      8.96 o 
  -7  30   5      113.34      130.61     11.16 o 
  -6  30   5       57.87       56.76      6.67 o 
  -5  30   5        0.04       -0.68      3.04 o 
  -4  30   5       87.25       89.98      4.27 o 
  -3  30   5        4.67        8.32      2.35 o 
  -2  30   5       86.57       88.22      3.43 o 
  -1  30   5        9.47        6.20      2.60 o 
   0  30   5       51.15       56.82      3.62 o 
   1  30   5        0.02        1.24      3.27 o 
   2  30   5        0.56       -3.18      3.38 o 
   3  30   5       20.94       24.19      7.24 o 
   4  30   5        2.91       -6.26     11.72 o 
   5  30   5        6.42       -2.24      7.21 o 
  -9  31   5       56.48       38.69     10.10 o 
  -8  31   5       72.54       79.86     18.58 o 
  -7  31   5        0.83        6.77      6.43 o 
  -6  31   5        1.11        8.04      5.25 o 
  -5  31   5       33.71       32.43      5.65 o 
  -4  31   5       78.40       71.36      3.97 o 
  -3  31   5      146.29      145.31      4.89 o 
  -2  31   5       13.94       10.73      2.62 o 
  -1  31   5      110.62      107.40      4.66 o 
   0  31   5      119.52      118.00      4.78 o 
   1  31   5       78.87       80.84      5.30 o 
   2  31   5       38.16       36.16      5.61 o 
   3  31   5      168.28      173.43     22.56 o 
   4  31   5       21.91       25.23      7.90 o 
   5  31   5        0.05        9.23      7.70 o 
  -8  32   5        0.58       -9.85      6.57 o 
  -7  32   5       18.86       22.58     11.28 o 
  -6  32   5        0.89       -4.37      4.79 o 
  -5  32   5        1.23       -0.31      3.77 o 
  -4  32   5       62.88       63.50      5.55 o 
  -3  32   5        0.80        2.67      2.51 o 
  -2  32   5        9.73       10.43      2.61 o 
  -1  32   5      122.29      113.97      4.92 o 
   0  32   5        2.85        4.46      2.67 o 
   1  32   5       28.05       23.11      3.80 o 
   2  32   5       21.13       26.05      5.31 o 
   3  32   5       14.30        3.70      7.67 o 
   4  32   5       23.18       26.69     11.38 o 
   5  32   5        4.54        6.50      7.81 o 
  -8  33   5       15.58       34.85     13.81 o 
  -7  33   5        3.57        2.98      6.51 o 
  -6  33   5       18.03       13.94      5.62 o 
  -5  33   5        6.53        2.00      4.56 o 
  -4  33   5       60.34       51.53      4.12 o 
  -3  33   5        5.57       10.51      2.71 o 
  -2  33   5      157.48      160.75      5.25 o 
  -1  33   5       13.50       13.85      2.95 o 
   0  33   5        2.34       -1.45      2.60 o 
   1  33   5       16.63       16.69      4.12 o 
   2  33   5       41.53       45.94     12.36 o 
   3  33   5      115.00      100.70     10.20 o 
   4  33   5       14.00        9.09     10.84 o 
   5  33   5       41.38       24.86      8.50 o 
  -8  34   5       46.46       51.79      9.62 o 
  -7  34   5        0.53        1.46      6.66 o 
  -6  34   5        2.27        6.45      5.32 o 
  -5  34   5       33.75       31.39      6.54 o 
  -4  34   5       45.21       40.79      4.63 o 
  -3  34   5       46.16       44.74      3.50 o 
  -2  34   5       34.61       38.01      3.33 o 
  -1  34   5        6.62        2.33      2.85 o 
   0  34   5        4.80        3.98      2.77 o 
   1  34   5      107.96      108.36      7.50 o 
   2  34   5       14.21       34.18     12.63 o 
   3  34   5       38.42       35.82     12.16 o 
   4  34   5        1.48       -0.08      6.93 o 
  -8  35   5       13.55       17.19      8.92 o 
  -7  35   5        2.11       -4.07      6.14 o 
  -6  35   5       26.34       23.19      6.83 o 
  -5  35   5        3.15        5.52      5.64 o 
  -4  35   5      136.47      121.74      9.82 o 
  -3  35   5       52.00       52.89      4.35 o 
  -2  35   5       48.27       48.16      3.88 o 
  -1  35   5       40.06       42.75      3.94 o 
   0  35   5        8.63        9.35      4.48 o 
   1  35   5       26.51       42.21     10.55 o 
   2  35   5        0.00        2.70     10.81 o 
   3  35   5       48.37       43.08     19.93 o 
   4  35   5       59.88       58.44      9.26 o 
  -8  36   5       21.26        0.78      7.57 o 
  -7  36   5        0.00       -8.66      7.16 o 
  -6  36   5        0.12        1.02      5.30 o 
  -5  36   5       22.27       19.35      5.57 o 
  -4  36   5       81.67       85.74      8.04 o 
  -3  36   5       88.44       79.84      8.06 o 
  -2  36   5       22.93       20.07      4.76 o 
  -1  36   5       10.82       13.08      6.45 o 
   0  36   5        0.50       -4.01      4.10 o 
   1  36   5       13.46        2.80      9.12 o 
   2  36   5        6.92       12.36     11.28 o 
   3  36   5        4.89        3.42      6.28 o 
   4  36   5       70.83       83.69     23.91 o 
  -7  37   5        1.37        6.86      6.91 o 
  -6  37   5       16.31       10.91      5.62 o 
  -5  37   5        0.59       -6.62      4.41 o 
  -4  37   5        2.53        3.21      4.71 o 
  -3  37   5        2.97        4.26      4.57 o 
  -2  37   5       31.06       34.16      5.40 o 
  -1  37   5        0.39        3.91      6.08 o 
   0  37   5        1.91       -2.90      4.33 o 
   1  37   5       12.01       21.89      6.33 o 
   2  37   5        3.65       -1.10      5.80 o 
   3  37   5       60.73       60.87     16.21 o 
   4  37   5       16.55       19.15      8.19 o 
  -7  38   5      112.91      121.89     11.72 o 
  -6  38   5        0.22       -1.94      9.61 o 
  -5  38   5       13.17       11.73      5.60 o 
  -4  38   5       51.36       43.84      6.35 o 
  -3  38   5      107.66      106.00      7.76 o 
  -2  38   5       34.37       27.25      5.33 o 
  -1  38   5      195.19      188.66      9.26 o 
   0  38   5       89.31      118.54      9.59 o 
   1  38   5        1.62       -1.57      5.66 o 
   2  38   5        2.56        2.60      5.88 o 
   3  38   5        5.98       12.57     13.38 o 
  -7  39   5        0.92       -6.49      7.05 o 
  -6  39   5       16.35       13.98      6.02 o 
  -5  39   5        9.96        3.62      7.99 o 
  -4  39   5        3.49       -4.25      4.80 o 
  -3  39   5        0.98        1.82      4.86 o 
  -2  39   5       66.03       55.06      7.13 o 
  -1  39   5        7.35       10.63      4.83 o 
   0  39   5       22.46       16.07      6.24 o 
   1  39   5        0.43       -0.01      5.63 o 
   2  39   5       27.63       24.27      7.17 o 
   3  39   5       49.38       29.86     14.93 o 
  -6  40   5        0.35       -2.88      5.79 o 
  -5  40   5        5.72        7.65      9.92 o 
  -4  40   5       73.07       74.12      7.56 o 
  -3  40   5      148.93      157.34      9.42 o 
  -2  40   5       27.17       28.55      5.56 o 
  -1  40   5       11.35       17.62      5.14 o 
   0  40   5        2.51       -1.98      5.47 o 
   1  40   5        3.42       -5.55      5.79 o 
   2  40   5        1.96        5.20     11.28 o 
   3  40   5       29.46       49.31     16.69 o 
  -6  41   5        2.85        8.86      7.27 o 
  -5  41   5       13.75       12.87      5.85 o 
  -4  41   5       10.62       19.81      5.80 o 
  -3  41   5      144.84      150.86      9.44 o 
  -2  41   5       22.22        9.55      5.13 o 
  -1  41   5       70.80       72.94      7.15 o 
   0  41   5       36.63       31.42      7.42 o 
   1  41   5        3.71        4.49      6.36 o 
   2  41   5       18.45       17.86      7.30 o 
  -6  42   5        0.01       -5.24      9.91 o 
  -5  42   5        2.30       -0.26      5.67 o 
  -4  42   5       39.46       45.10      6.89 o 
  -3  42   5        7.68        9.88      5.37 o 
  -2  42   5        5.67       10.62      5.38 o 
  -1  42   5        0.28       -5.31      4.66 o 
   0  42   5        1.16        6.87      6.54 o 
   1  42   5        1.93       -7.97      5.73 o 
   2  42   5        6.02       -2.24      6.69 o 
  -5  43   5        2.09        0.47      7.44 o 
  -4  43   5       16.30       19.42      6.16 o 
  -3  43   5      301.32      297.28     12.43 o 
  -2  43   5       20.69       28.69      6.18 o 
  -1  43   5       44.51       44.38      7.53 o 
   0  43   5        0.96       -4.02      8.34 o 
   1  43   5        8.14        3.75      6.61 o 
   2  43   5        1.67       -2.24      8.82 o 
  -5  44   5        2.41       17.08      6.63 o 
  -4  44   5        0.25        0.88      5.80 o 
  -3  44   5        6.91       18.47      6.19 o 
  -2  44   5      131.97      137.64      9.51 o 
  -1  44   5        3.72       -4.17      5.10 o 
   0  44   5        4.09        5.55     12.67 o 
   1  44   5       43.38       53.42      9.02 o 
  -4  45   5        2.08       -0.47      5.89 o 
  -3  45   5       30.15       27.95      6.68 o 
  -2  45   5       14.49       12.88      5.90 o 
  -1  45   5       17.53       32.58      6.63 o 
   0  45   5       10.14        6.60      7.23 o 
   1  45   5        4.95        5.67      7.24 o 
  -4  46   5        5.47        5.73      6.34 o 
  -3  46   5        2.60        0.87      7.45 o 
  -2  46   5      207.10      193.19     11.65 o 
  -1  46   5        2.39       -3.02      5.57 o 
   0  46   5       29.14       17.49      9.36 o 
  -2  47   5        0.02        4.35      6.23 o 
  -1  47   5        2.70        6.03      6.14 o 
 -11   0   6       18.00       27.16     14.93 o 
 -10   0   6        2.40       -1.76     10.74 o 
  -9   0   6      251.14      252.65     23.44 o 
  -8   0   6       24.18       27.02      7.43 o 
  -7   0   6        3.45       -3.17      4.43 o 
  -6   0   6       97.50       95.87      6.40 o 
  -5   0   6       26.79       17.17      2.79 o 
  -4   0   6      647.90      640.48     15.94 o 
  -2   0   6      551.35      487.75     14.66 o 
  -1   0   6      221.24      226.38      6.25 o 
   0   0   6       52.41       57.48      2.90 o 
   1   0   6     1847.52     1746.83     24.41 o 
   2   0   6        1.66        0.67      4.55 o 
   3   0   6       24.49       32.11      5.06 o 
   4   0   6       50.63       52.56      6.68 o 
   5   0   6        5.63       -8.51      9.80 o 
   6   0   6        9.89       17.56     13.38 o 
   7   0   6       22.47       13.04     14.79 o 
 -11   1   6      275.43      295.00     20.21 o 
 -10   1   6       76.99       74.64     11.26 o 
  -9   1   6       32.83       36.95     12.60 o 
  -8   1   6        0.01       -3.58      4.19 o 
  -7   1   6        9.24        6.98      3.38 o 
  -6   1   6       13.58        5.27      2.67 o 
  -5   1   6      495.43      465.05      6.84 o 
  -4   1   6      361.06      335.92      5.85 o 
  -3   1   6      176.94      182.85      3.46 o 
  -2   1   6       22.74       50.64      3.96 o 
  -1   1   6      212.87      195.35      4.19 o 
   0   1   6      184.81      160.88      2.81 o 
   1   1   6       32.70       28.22      2.06 o 
   2   1   6      890.34      850.34     12.31 o 
   3   1   6      404.76      387.72      7.81 o 
   4   1   6        0.81       -2.51      3.44 o 
   5   1   6        0.77        5.74      7.57 o 
   6   1   6       38.55       45.33     10.75 o 
   7   1   6        8.73       24.93     12.77 o 
 -11   2   6       12.45       19.31     14.29 o 
 -10   2   6        0.73       -2.25      8.00 o 
  -9   2   6       22.20       26.41      9.05 o 
  -8   2   6       20.09       14.01      4.83 o 
  -7   2   6       11.17        3.50      3.35 o 
  -6   2   6     2978.77     2893.62     33.47 o 
  -5   2   6       81.07       73.09      2.69 o 
  -4   2   6      234.99      239.62      4.14 o 
  -3   2   6       75.29       71.59      2.13 o 
  -2   2   6       31.69       80.86      2.33 o 
  -1   2   6       75.94       80.51      2.29 o 
   0   2   6       58.72       55.15      2.24 o 
   1   2   6     5497.78     5372.75     47.33 o 
   2   2   6        0.00       -0.42      2.25 o 
   3   2   6       26.86       26.68      3.29 o 
   4   2   6        0.98        2.73      3.60 o 
   5   2   6       29.81       19.23     13.61 o 
   6   2   6        6.90        9.18      9.00 o 
   7   2   6       77.57       76.16     13.08 o 
 -11   3   6       65.01       74.78     12.73 o 
 -10   3   6       93.52      106.00     13.17 o 
  -9   3   6       17.45       42.76      9.55 o 
  -8   3   6        4.88        3.63      5.44 o 
  -7   3   6       13.39       12.36      3.53 o 
  -6   3   6     4137.10     4105.65     43.57 o 
  -5   3   6      244.46      222.40      4.51 o 
  -4   3   6      233.25      223.87      3.62 o 
  -3   3   6      227.52      300.08      7.44 o 
  -2   3   6      215.13      108.62      3.91 o 
  -1   3   6       15.83       16.91      1.46 o 
   0   3   6      158.79      160.32      3.16 o 
   1   3   6     1510.98     1444.09     14.14 o 
   2   3   6      153.18      148.13      4.25 o 
   3   3   6      161.02      158.99      5.12 o 
   4   3   6        2.35        1.18      3.63 o 
   5   3   6       90.09       85.20     11.05 o 
   6   3   6        4.26       -5.24     15.37 o 
   7   3   6       12.39        1.83     12.97 o 
 -11   4   6       16.85        7.74      9.74 o 
 -10   4   6        3.45        0.24      9.83 o 
  -9   4   6       32.74       35.99      8.94 o 
  -8   4   6        5.40       13.29      4.84 o 
  -7   4   6       37.57       31.10      3.88 o 
  -6   4   6      385.94      380.83      6.43 o 
  -5   4   6      497.15      477.89      8.29 o 
  -4   4   6       31.55       32.50      1.48 o 
  -3   4   6      666.68      581.19      9.04 o 
  -2   4   6      268.85      208.42      4.30 o 
  -1   4   6        7.04        6.48      1.32 o 
   0   4   6       52.35       49.73      1.93 o 
   1   4   6      160.67      149.56      4.07 o 
   2   4   6       94.99       92.06      3.60 o 
   3   4   6       18.23       18.27      3.30 o 
   4   4   6        0.07        4.56      4.02 o 
   5   4   6       32.50       25.16      8.55 o 
   6   4   6        1.93        7.81      8.48 o 
   7   4   6       95.20       94.95     13.69 o 
 -11   5   6        1.02       -9.60      8.87 o 
 -10   5   6      122.84      115.45     12.91 o 
  -9   5   6       19.28       31.19      9.02 o 
  -8   5   6        2.18        3.61      5.56 o 
  -7   5   6        2.20       -1.60      3.19 o 
  -6   5   6       14.00        8.01      2.32 o 
  -5   5   6     1551.32     1538.86     17.13 o 
  -4   5   6       28.29       28.53      1.78 o 
  -3   5   6      909.05      741.32     12.10 o 
  -2   5   6       79.33       73.57      3.06 o 
  -1   5   6       40.55       34.03      1.66 o 
   0   5   6       21.09       21.04      1.34 o 
   1   5   6      231.72      219.39      4.08 o 
   2   5   6      189.85      176.24      4.63 o 
   3   5   6        7.32        4.96      2.77 o 
   4   5   6      129.12      108.54      6.61 o 
   5   5   6        1.41        6.68      7.64 o 
   6   5   6        8.14       12.16      8.75 o 
   7   5   6       36.01       47.97     11.85 o 
 -11   6   6       15.74        4.27     17.02 o 
 -10   6   6       79.31       82.23     14.83 o 
  -9   6   6       30.47       17.92      8.19 o 
  -8   6   6        0.94        4.65      4.64 o 
  -7   6   6       90.38       87.00      4.98 o 
  -6   6   6       90.38       99.35      3.70 o 
  -5   6   6     3338.40     3295.59     34.81 o 
  -4   6   6      429.94      411.42      4.83 o 
  -2   6   6       42.16       35.38      1.39 o 
  -1   6   6       59.65       68.82      2.02 o 
   0   6   6       52.35       75.16      1.86 o 
   1   6   6      269.27      259.00      4.39 o 
   2   6   6     2242.02     2166.12     23.65 o 
   3   6   6        4.23        7.00      2.78 o 
   4   6   6       84.06       57.65      5.21 o 
   5   6   6        0.59       10.42      8.88 o 
   6   6   6       12.17       16.95      8.96 o 
   7   6   6      104.49      134.65     15.20 o 
 -11   7   6       23.40       31.76     11.39 o 
 -10   7   6       20.37       21.28      9.08 o 
  -9   7   6       10.18        8.54     10.07 o 
  -8   7   6       20.60       21.74      5.04 o 
  -7   7   6       16.00       21.98      3.75 o 
  -6   7   6      102.25      100.82      3.53 o 
  -5   7   6      477.94      471.42      6.61 o 
  -4   7   6       80.01       82.43      2.10 o 
  -3   7   6       13.00        4.18      0.97 o 
  -2   7   6       75.84       70.73      1.80 o 
  -1   7   6      104.28      101.32      2.59 o 
   0   7   6     1228.17     1190.66     12.40 o 
   1   7   6       13.45       11.87      1.74 o 
   2   7   6      759.59      693.74      9.61 o 
   3   7   6       21.20       23.66      3.42 o 
   4   7   6       16.61       22.34      4.43 o 
   5   7   6       19.13       15.46     14.09 o 
   6   7   6       27.07       34.06      9.75 o 
   7   7   6      295.27      319.26     21.31 o 
 -11   8   6        1.37      -10.97      8.69 o 
 -10   8   6       71.05       68.19     11.31 o 
  -9   8   6        0.59       -5.06      7.30 o 
  -8   8   6       25.63       38.65      5.59 o 
  -7   8   6       97.80       92.04      5.03 o 
  -6   8   6      182.52      172.20      4.46 o 
  -5   8   6       18.50       18.66      2.05 o 
  -4   8   6      573.81      546.29      6.25 o 
  -3   8   6       89.62       77.87      1.85 o 
  -2   8   6        0.06        0.53      0.89 o 
  -1   8   6       18.11       23.77      1.34 o 
   0   8   6     1609.20     1658.49     16.18 o 
   1   8   6      399.09      387.85      5.49 o 
   2   8   6      140.68      128.84      4.32 o 
   3   8   6       87.20       77.25      4.31 o 
   4   8   6       23.15       20.32      4.33 o 
   5   8   6        2.72       -0.01      7.23 o 
   6   8   6        0.84       -0.01     17.70 o 
 -11   9   6       32.95       53.24     12.63 o 
 -10   9   6        4.72       17.24      9.21 o 
  -9   9   6        2.64        0.28      7.71 o 
  -8   9   6       30.34       38.60      5.56 o 
  -7   9   6      338.32      322.20      8.40 o 
  -6   9   6      321.60      342.37      6.15 o 
  -5   9   6      182.98      181.97      4.10 o 
  -4   9   6      385.60      372.59      4.70 o 
  -2   9   6       15.21       14.96      1.04 o 
  -1   9   6      187.54      246.51      3.62 o 
   0   9   6      414.50      436.46      5.43 o 
   1   9   6       37.49       32.52      2.00 o 
   2   9   6     1155.39     1098.36     19.95 o 
   3   9   6       35.17       43.44      3.59 o 
   4   9   6        1.48       -3.43      3.72 o 
   5   9   6        2.06        0.20      9.63 o 
   6   9   6        7.84       10.73      9.03 o 
 -11  10   6       39.87       26.25     11.28 o 
 -10  10   6       18.39       19.06      9.66 o 
  -9  10   6        6.01        6.18      7.83 o 
  -8  10   6       16.73       19.04      5.07 o 
  -7  10   6     1066.05     1020.21     16.82 o 
  -6  10   6      349.33      343.49      8.47 o 
  -5  10   6       13.42       18.70      1.93 o 
  -4  10   6      432.85      418.46      5.06 o 
  -3  10   6       70.33       75.66      1.97 o 
  -2  10   6        5.15        7.42      1.24 o 
  -1  10   6      210.35      294.10      5.12 o 
   0  10   6     2480.20     2390.46     22.72 o 
   1  10   6      223.98      217.73      5.08 o 
   2  10   6      412.05      405.11     12.94 o 
   3  10   6      126.26      135.16      5.11 o 
   4  10   6        2.32        0.39      3.78 o 
   5  10   6        6.10       10.94      8.11 o 
   6  10   6       92.34       79.53     11.99 o 
 -11  11   6      297.70      274.10     20.14 o 
 -10  11   6       31.93       40.45     10.22 o 
  -9  11   6        4.01       14.46      8.34 o 
  -8  11   6       43.63       45.35      5.72 o 
  -7  11   6     1754.31     1644.82     24.39 o 
  -6  11   6      633.50      627.75     10.23 o 
  -5  11   6      448.65      458.48      6.60 o 
  -4  11   6      312.89      290.29      3.83 o 
  -3  11   6      117.47      126.87      2.64 o 
  -2  11   6       73.62       76.21      2.01 o 
  -1  11   6       54.57       91.42      2.72 o 
   0  11   6     2394.95     2379.14     23.75 o 
   1  11   6      177.75      173.22      3.82 o 
   2  11   6      379.21      349.29      6.62 o 
   3  11   6       63.50       51.28      3.94 o 
   4  11   6       26.77       27.94      4.53 o 
   5  11   6       15.54       14.17     10.37 o 
   6  11   6       26.67       42.51     10.43 o 
 -11  12   6      317.97      373.06     34.79 o 
 -10  12   6       30.61       47.12     10.45 o 
  -9  12   6        4.24       -9.48      6.93 o 
  -8  12   6       85.50       89.43     10.37 o 
  -7  12   6      475.38      455.92     10.03 o 
  -6  12   6      278.62      285.23      8.79 o 
  -5  12   6      147.96      157.34      3.76 o 
  -4  12   6      436.93      483.80      5.25 o 
  -3  12   6      194.57      217.99      3.10 o 
  -2  12   6        2.96        4.82      1.14 o 
  -1  12   6       51.40       42.59      1.66 o 
   0  12   6      250.65      286.36      4.27 o 
   1  12   6      187.90      189.27      6.20 o 
   2  12   6        3.24        5.80      2.47 o 
   3  12   6        2.33       11.47      3.23 o 
   4  12   6        2.44        8.29      4.06 o 
   5  12   6        7.18        4.22      7.42 o 
   6  12   6       12.92       38.50     10.24 o 
 -11  13   6      330.09      366.23     22.80 o 
 -10  13   6       13.36       -6.92     11.99 o 
  -9  13   6       21.41        7.73      8.08 o 
  -8  13   6       21.71       23.15      5.83 o 
  -7  13   6        1.78       -0.52      3.55 o 
  -6  13   6      558.64      552.99      9.45 o 
  -5  13   6      169.88      177.33      4.33 o 
  -4  13   6     2954.94     2648.46     23.45 o 
  -3  13   6      210.96      212.50      3.07 o 
  -2  13   6        1.18        2.44      1.05 o 
  -1  13   6      263.28      252.26      4.05 o 
   0  13   6      944.63      956.34     10.57 o 
   1  13   6      117.07      113.56      3.66 o 
   2  13   6      361.02      336.42      6.82 o 
   3  13   6      314.12      339.54      8.56 o 
   4  13   6       17.11       27.13      4.51 o 
   5  13   6        8.68        5.74      7.87 o 
   6  13   6       26.32       29.16     10.10 o 
 -10  14   6        0.94       11.36      8.79 o 
  -9  14   6        0.26        5.66      7.25 o 
  -8  14   6      192.52      165.17      8.49 o 
  -7  14   6        2.46       -1.77      3.48 o 
  -6  14   6       81.86       82.54      3.94 o 
  -5  14   6      369.68      364.89      4.79 o 
  -4  14   6     2443.34     2660.95     23.61 o 
  -3  14   6       70.31       75.11      1.90 o 
  -2  14   6        0.98       -0.02      1.08 o 
  -1  14   6      108.09      120.33      2.79 o 
   0  14   6      120.24      138.07      3.09 o 
   1  14   6       44.52       40.07      2.68 o 
   2  14   6      373.41      348.11      6.63 o 
   3  14   6      994.20      872.18     15.12 o 
   4  14   6       13.39       16.36      4.57 o 
   5  14   6        5.59        3.58      7.39 o 
   6  14   6       88.44       88.10     12.46 o 
 -10  15   6        0.62       -6.65     15.81 o 
  -9  15   6       40.66       46.40      9.61 o 
  -8  15   6       14.92       18.96      5.52 o 
  -7  15   6       15.38       16.50      3.84 o 
  -6  15   6       35.04       31.84      3.12 o 
  -5  15   6       50.73       54.70      2.28 o 
  -4  15   6     1076.23      900.54      8.90 o 
  -3  15   6      170.05      171.38      2.87 o 
  -2  15   6       52.94       53.69      1.79 o 
  -1  15   6     1014.78     1033.78     12.05 o 
   0  15   6       31.19      154.06     17.07 o 
   1  15   6       23.24       22.53      2.57 o 
   2  15   6      434.80      420.49      7.83 o 
   3  15   6      334.46      376.03      8.92 o 
   4  15   6        0.10        3.18      4.56 o 
   5  15   6        0.07        6.63     12.13 o 
   6  15   6      502.95      495.95     22.53 o 
 -10  16   6        5.77       -1.03      8.38 o 
  -9  16   6        7.73       16.03      8.37 o 
  -8  16   6      110.37       84.85      6.70 o 
  -7  16   6       42.94       55.83      4.81 o 
  -6  16   6       44.33       44.19      3.34 o 
  -5  16   6      276.43      261.87      4.96 o 
  -4  16   6      224.13      221.38      3.50 o 
  -3  16   6        6.81        7.42      1.25 o 
  -2  16   6        2.34        0.29      1.20 o 
  -1  16   6     1230.26     1243.48     14.25 o 
   0  16   6      151.32      159.75      3.58 o 
   1  16   6       36.85       31.18      2.79 o 
   2  16   6      477.97      493.49      8.65 o 
   3  16   6        5.41        6.57      3.39 o 
   4  16   6        7.34       -1.30      7.66 o 
   5  16   6       26.76       35.58      9.19 o 
   6  16   6      264.14      293.04     19.14 o 
 -10  17   6        1.78       -1.85     11.05 o 
  -9  17   6       19.07       21.43      9.02 o 
  -8  17   6      192.95      183.69     10.64 o 
  -7  17   6        0.33        4.05      4.02 o 
  -6  17   6      181.48      179.96      5.72 o 
  -5  17   6       32.81       32.96      2.65 o 
  -4  17   6       45.59       51.33      1.92 o 
  -3  17   6      201.68      197.31      3.71 o 
  -2  17   6      130.77      127.89      2.70 o 
  -1  17   6     1171.63     1128.42     13.14 o 
   0  17   6      347.49      328.90      6.99 o 
   1  17   6        3.78        7.82      2.65 o 
   2  17   6       65.31       72.91      3.80 o 
   3  17   6      198.60      167.18      6.44 o 
   4  17   6       20.34       20.90      7.59 o 
   5  17   6       10.42        9.37      7.92 o 
   6  17   6      183.26      205.65     26.21 o 
 -10  18   6        0.17      -11.41      7.61 o 
  -9  18   6       20.09       24.22      8.59 o 
  -8  18   6      411.47      369.25     13.82 o 
  -7  18   6       21.76        6.08      4.06 o 
  -6  18   6       35.43       38.77      3.31 o 
  -5  18   6       15.49       10.95      2.42 o 
  -4  18   6      486.80      474.01      5.96 o 
  -3  18   6       25.61       33.58      1.63 o 
  -2  18   6        9.34       10.32      1.59 o 
  -1  18   6     2006.88     1972.29     20.56 o 
   0  18   6       85.84      173.66      9.62 o 
   1  18   6      241.81      234.51      8.18 o 
   2  18   6      301.58      317.47      6.79 o 
   3  18   6      639.89      599.54     13.03 o 
   4  18   6       15.60        2.62      5.34 o 
   5  18   6        5.30       16.98     11.45 o 
   6  18   6      123.39      121.03     13.71 o 
 -10  19   6      246.56      271.74     18.73 o 
  -9  19   6        6.78        3.39      8.51 o 
  -8  19   6      496.78      485.76     19.83 o 
  -7  19   6      201.80      204.47     14.31 o 
  -6  19   6      520.96      511.59      9.90 o 
  -5  19   6       17.57       19.09      2.62 o 
  -4  19   6       51.71       50.11      2.32 o 
  -3  19   6      149.38      145.58      3.15 o 
  -2  19   6      106.04      104.47      2.72 o 
  -1  19   6      731.50      740.41      9.37 o 
   0  19   6       18.47       15.81      2.22 o 
   1  19   6       45.21       46.74      3.26 o 
   2  19   6      165.45      179.17      5.71 o 
   3  19   6        5.17        7.29      3.62 o 
   4  19   6        8.94       12.37      5.86 o 
   5  19   6        5.15        8.84     16.72 o 
   6  19   6        1.23       -1.20      9.49 o 
 -10  20   6      681.71      720.99     27.81 o 
  -9  20   6       15.21       16.58      8.85 o 
  -8  20   6      189.66      189.51     16.31 o 
  -7  20   6       80.55       72.53      5.76 o 
  -6  20   6       14.50       18.41      3.21 o 
  -5  20   6      106.94       92.83      3.86 o 
  -4  20   6      679.24      639.90      8.98 o 
  -3  20   6      299.97      279.92      4.59 o 
  -2  20   6        0.51       -1.73      1.42 o 
  -1  20   6       27.87       32.56      2.22 o 
   0  20   6        3.73        3.63      2.02 o 
   1  20   6      198.18      199.04      5.50 o 
   2  20   6       19.96        7.46      2.94 o 
   3  20   6       68.49       74.14      5.27 o 
   4  20   6        5.69       11.22      8.55 o 
   5  20   6        0.38        0.00      7.61 o 
   6  20   6       81.51       77.07     11.78 o 
 -10  21   6      394.74      393.62     43.57 o 
  -9  21   6        7.44       19.18      8.88 o 
  -8  21   6       18.48       21.28      7.56 o 
  -7  21   6      140.83      128.44      7.10 o 
  -6  21   6      390.60      377.84      8.36 o 
  -5  21   6      291.34      240.46      5.73 o 
  -4  21   6        6.14        9.26      1.98 o 
  -3  21   6     1071.39     1020.84     11.43 o 
  -2  21   6       86.77       80.30      2.74 o 
  -1  21   6      222.79      214.88      4.68 o 
   0  21   6      175.32      201.10      7.72 o 
   1  21   6       64.65       62.44      3.59 o 
   2  21   6       82.15       53.79      3.95 o 
   3  21   6        6.71        4.99      3.60 o 
   4  21   6        4.43       11.79      5.64 o 
   5  21   6        2.45        5.27      7.82 o 
   6  21   6       39.45       59.93     11.19 o 
 -10  22   6       52.71       49.58     10.80 o 
  -9  22   6        6.67       -9.87      7.46 o 
  -8  22   6        0.36       -2.41      6.59 o 
  -7  22   6        7.58        8.32      4.14 o 
  -6  22   6        0.09        0.60      2.80 o 
  -5  22   6       28.06       17.19      2.65 o 
  -4  22   6      147.16      142.05      3.88 o 
  -3  22   6     2434.34     2321.90     25.15 o 
  -2  22   6       49.46       43.63      2.43 o 
  -1  22   6        0.13       -2.72      1.81 o 
   0  22   6       21.47       25.50      2.60 o 
   1  22   6       92.88       95.39      4.75 o 
   2  22   6        2.59       16.13      3.55 o 
   3  22   6       41.82       36.15      4.97 o 
   4  22   6      208.61      202.28     14.50 o 
   5  22   6       81.08      101.62     11.71 o 
 -10  23   6        5.04       -5.12      8.31 o 
  -9  23   6       11.52       11.57      7.97 o 
  -8  23   6        0.03        4.54      9.76 o 
  -7  23   6        0.01       -3.25      3.72 o 
  -6  23   6      103.64       85.24      5.02 o 
  -5  23   6        1.60       -2.16      2.83 o 
  -4  23   6       62.01       59.04      2.86 o 
  -3  23   6      506.32      497.26      7.01 o 
  -2  23   6      168.14      146.79      3.91 o 
  -1  23   6       21.74       21.39      3.13 o 
   0  23   6       60.01       59.69      3.56 o 
   1  23   6        0.04        1.34      3.35 o 
   2  23   6      175.67      185.60      6.07 o 
   3  23   6       20.41       32.70      4.90 o 
   4  23   6      321.63      300.17     12.91 o 
   5  23   6      553.43      576.61     26.11 o 
 -10  24   6       15.59        5.25     12.06 o 
  -9  24   6        5.49       16.67      8.37 o 
  -8  24   6        0.13        1.10      6.78 o 
  -7  24   6        4.58        6.05      4.75 o 
  -6  24   6       31.68       29.35      3.59 o 
  -5  24   6       53.44       51.11      3.30 o 
  -4  24   6       14.89       18.57      2.41 o 
  -3  24   6       31.85       41.15      2.29 o 
  -2  24   6     1396.82     1311.31     17.02 o 
  -1  24   6       12.08       12.76      2.14 o 
   0  24   6        8.73       11.62      2.58 o 
   1  24   6       17.58       20.23      3.14 o 
   2  24   6      128.35      111.69      6.16 o 
   3  24   6       62.39       67.36      7.02 o 
   4  24   6        2.71       17.86      7.51 o 
   5  24   6      750.92      807.07     31.82 o 
  -9  25   6       19.05       25.98     11.59 o 
  -8  25   6        0.09      -10.02     10.10 o 
  -7  25   6       31.11       33.38      7.33 o 
  -6  25   6        9.42        2.25      3.02 o 
  -5  25   6       14.43       13.09      2.64 o 
  -4  25   6      155.27      147.48      4.47 o 
  -3  25   6       54.39       55.04      2.57 o 
  -2  25   6     1346.91     1361.14     17.71 o 
  -1  25   6        0.22       -0.69      3.13 o 
   0  25   6       17.96       19.40      3.15 o 
   1  25   6      166.40      182.19      6.00 o 
   2  25   6       69.57       73.02      6.50 o 
   3  25   6       23.51       36.31      6.16 o 
   4  25   6        3.25       -3.88      6.76 o 
   5  25   6      130.53      147.09     13.78 o 
  -9  26   6      106.81      136.36     13.11 o 
  -8  26   6        0.48       -4.86      6.51 o 
  -7  26   6        6.10       10.51      8.98 o 
  -6  26   6       48.47       64.18      4.41 o 
  -5  26   6       21.47       17.11      2.78 o 
  -4  26   6      105.39      110.59      4.05 o 
  -3  26   6      201.67      200.93      4.33 o 
  -2  26   6     1189.94     1150.83     15.43 o 
  -1  26   6        4.26        3.50      2.03 o 
   0  26   6        9.60       15.31      5.18 o 
   1  26   6      182.95      205.08      6.64 o 
   2  26   6      185.85      166.15      6.59 o 
   3  26   6       81.29       66.66      9.21 o 
   4  26   6      275.85      266.26     16.21 o 
   5  26   6       26.13       20.97     13.14 o 
  -9  27   6      980.42     1065.35     34.55 o 
  -8  27   6       27.47       33.27      7.83 o 
  -7  27   6       24.52       17.36      6.62 o 
  -6  27   6       46.10       49.09      4.05 o 
  -5  27   6        4.02        4.47      2.73 o 
  -4  27   6       39.38       42.38      3.01 o 
  -3  27   6       48.53       50.24      3.09 o 
  -2  27   6      424.45      409.43      7.70 o 
  -1  27   6       29.52       28.83      2.72 o 
   0  27   6        0.33        3.79      2.52 o 
   1  27   6       52.98       62.67      4.30 o 
   2  27   6       11.40       13.99      3.94 o 
   3  27   6        1.25       17.82      5.47 o 
   4  27   6       22.02        9.65      7.32 o 
   5  27   6        1.50        4.43      7.74 o 
  -9  28   6      352.90      445.60     20.63 o 
  -8  28   6        8.54        9.16      7.03 o 
  -7  28   6        0.37        3.11      9.90 o 
  -6  28   6       79.05       69.18      5.77 o 
  -5  28   6       46.56       40.67      3.58 o 
  -4  28   6      170.65      166.55      4.91 o 
  -3  28   6      210.19      202.24      4.71 o 
  -2  28   6      285.68      299.93      6.08 o 
  -1  28   6       13.25       14.67      2.53 o 
   0  28   6        8.99        5.24      2.67 o 
   1  28   6        0.69       -0.59      2.82 o 
   2  28   6       99.68       95.58      7.56 o 
   3  28   6      136.47      115.83     13.46 o 
   4  28   6       62.47       62.21     15.44 o 
   5  28   6       45.27       11.68     11.52 o 
  -9  29   6      240.23      279.92     17.05 o 
  -8  29   6       76.59       71.24      9.79 o 
  -7  29   6        7.58       10.98      6.41 o 
  -6  29   6       51.92       58.22     10.45 o 
  -5  29   6        4.70        3.41      4.06 o 
  -4  29   6        0.18        2.57      2.52 o 
  -3  29   6        9.29        9.89      2.20 o 
  -2  29   6      252.14      251.37      5.60 o 
  -1  29   6      187.30      185.10      5.24 o 
   0  29   6       18.62       18.76      4.62 o 
   1  29   6       22.32       30.52      4.16 o 
   2  29   6        7.26        5.13      4.73 o 
   3  29   6        0.48       -3.05      4.74 o 
   4  29   6        8.45       22.03      9.90 o 
  -9  30   6       23.67       61.23     10.52 o 
  -8  30   6       33.62       21.75      7.34 o 
  -7  30   6        7.09       14.74      6.65 o 
  -6  30   6      120.93      139.12     11.54 o 
  -5  30   6       52.88       54.92      4.34 o 
  -4  30   6      124.79      118.17      5.17 o 
  -3  30   6       10.94       12.11      2.83 o 
  -2  30   6      435.40      445.11      7.87 o 
  -1  30   6       12.86       11.34      2.51 o 
   0  30   6       40.78       51.22      3.86 o 
   1  30   6       78.86      105.50      7.38 o 
   2  30   6       95.66       94.92      7.56 o 
   3  30   6       42.18       37.08      7.91 o 
   4  30   6       81.55       79.17     10.44 o 
  -8  31   6       27.41       27.11      8.09 o 
  -7  31   6        0.25        4.16      6.36 o 
  -6  31   6       12.82       16.03      5.49 o 
  -5  31   6        0.01       -4.37      3.46 o 
  -4  31   6        5.26        9.14      2.94 o 
  -3  31   6       12.23       11.25      3.06 o 
  -2  31   6      337.80      354.21      7.97 o 
  -1  31   6      162.41      156.46      7.77 o 
   0  31   6       16.77       16.97      3.19 o 
   1  31   6       40.86       36.64      7.84 o 
   2  31   6        9.72       10.55      6.59 o 
   3  31   6       17.14       10.66      6.47 o 
   4  31   6      118.48      140.43     12.54 o 
  -8  32   6        0.10        2.87      7.15 o 
  -7  32   6        8.29       10.63     13.65 o 
  -6  32   6        0.83        1.39      5.68 o 
  -5  32   6       58.95       49.88     10.51 o 
  -4  32   6       58.27       51.88      4.85 o 
  -3  32   6      158.76      156.96      5.63 o 
  -2  32   6       90.39       89.14      7.17 o 
  -1  32   6       10.70        5.79      2.95 o 
   0  32   6       31.70       31.35      4.13 o 
   1  32   6        1.93        4.58      6.09 o 
   2  32   6       53.91       42.06      6.22 o 
   3  32   6        0.17       -1.04      6.34 o 
   4  32   6      472.47      505.83     28.31 o 
  -8  33   6        5.40       10.27      8.48 o 
  -7  33   6        1.30        5.21      6.27 o 
  -6  33   6        2.17       49.83      9.39 o 
  -5  33   6       69.42       52.44      6.92 o 
  -4  33   6       11.48        8.89      3.83 o 
  -3  33   6     1228.49     1195.67     22.44 o 
  -2  33   6        5.53        9.42      3.87 o 
  -1  33   6        0.03       -2.86      4.72 o 
   0  33   6        5.10        8.14      4.53 o 
   1  33   6       68.76       69.30      8.35 o 
   2  33   6        5.98        1.82     11.15 o 
   3  33   6       47.59       57.10     10.40 o 
   4  33   6      660.04      676.30     24.86 o 
  -8  34   6       45.74       44.88      9.07 o 
  -7  34   6        2.80        8.95      6.75 o 
  -6  34   6        0.16        6.66      5.18 o 
  -5  34   6       20.66       14.35      5.12 o 
  -4  34   6        6.66        6.13      4.56 o 
  -3  34   6      864.08      852.63     17.44 o 
  -2  34   6       43.37       43.79      4.35 o 
  -1  34   6        2.26       12.09      3.78 o 
   0  34   6        4.94       15.68      4.74 o 
   1  34   6       12.88       18.83      5.22 o 
   2  34   6       32.00       42.96     13.65 o 
   3  34   6        8.88        5.02      8.11 o 
   4  34   6      115.88       98.57     12.06 o 
  -8  35   6      331.78      346.47     23.24 o 
  -7  35   6        0.00       -6.27      8.61 o 
  -6  35   6       12.48        4.14      6.46 o 
  -5  35   6       39.69       60.36     10.48 o 
  -4  35   6       27.42       18.28      5.24 o 
  -3  35   6       39.93       45.92      5.68 o 
  -2  35   6       14.35       16.40      4.69 o 
  -1  35   6      106.31       80.47     17.06 o 
   0  35   6       10.89       15.77      4.79 o 
   1  35   6       31.76       29.36      6.82 o 
   2  35   6        6.23       18.51     12.70 o 
   3  35   6       30.02       37.06     18.95 o 
  -7  36   6       51.26       49.10      9.80 o 
  -6  36   6        6.27       13.55      7.54 o 
  -5  36   6       46.59       29.46      7.28 o 
  -4  36   6        0.11        1.57      4.77 o 
  -3  36   6       73.24       73.89      6.71 o 
  -2  36   6      228.67      221.95      9.46 o 
  -1  36   6      109.06      101.57      8.77 o 
   0  36   6      121.19      136.86     10.57 o 
   1  36   6       22.79       25.15      6.99 o 
   2  36   6       31.21       15.13     12.50 o 
   3  36   6        1.72        6.70      7.19 o 
  -7  37   6       81.36       71.85      9.76 o 
  -6  37   6        5.94        7.69      5.77 o 
  -5  37   6       18.58       23.23      5.96 o 
  -4  37   6       15.68       10.10      5.11 o 
  -3  37   6       11.62       13.18      7.85 o 
  -2  37   6        8.01        9.07      6.51 o 
  -1  37   6        2.90        5.10      5.58 o 
   0  37   6       71.33       73.08      6.84 o 
   1  37   6        5.35       -4.03      5.33 o 
   2  37   6        0.88       -0.86      6.14 o 
   3  37   6        0.01       14.05     14.73 o 
  -7  38   6       27.97       26.81     12.70 o 
  -6  38   6       16.73       16.38      6.14 o 
  -5  38   6       39.24       29.77      6.19 o 
  -4  38   6       39.95       34.76     10.65 o 
  -3  38   6       60.22       61.59      6.65 o 
  -2  38   6       25.68       25.39      5.43 o 
  -1  38   6      129.57      127.35     10.01 o 
   0  38   6        1.70       -3.08      7.26 o 
   1  38   6       36.25       33.98      8.01 o 
   2  38   6       25.39       22.57     16.65 o 
  -6  39   6        0.43        1.67      5.65 o 
  -5  39   6        4.89        9.19      5.51 o 
  -4  39   6        6.76       15.93      5.54 o 
  -3  39   6       23.91       32.96      8.12 o 
  -2  39   6       11.52        9.95      5.07 o 
  -1  39   6      336.03      324.48     24.11 o 
   0  39   6        5.13       -4.95      5.98 o 
   1  39   6        0.03       -5.08      5.41 o 
   2  39   6        1.38       -1.76      6.92 o 
  -6  40   6        6.11        0.68      5.78 o 
  -5  40   6        2.46       -0.47      6.81 o 
  -4  40   6      462.18      411.19     20.27 o 
  -3  40   6       32.19       43.50      6.47 o 
  -2  40   6        2.84       12.83      5.13 o 
  -1  40   6       14.02       18.27      5.53 o 
   0  40   6        0.19       -3.67      5.88 o 
   1  40   6       19.04       17.50      7.02 o 
   2  40   6        1.03       -8.20      9.69 o 
  -6  41   6        6.07        2.51      6.03 o 
  -5  41   6       13.72        7.10      6.16 o 
  -4  41   6       78.89       76.53      7.77 o 
  -3  41   6      100.70      105.64      8.74 o 
  -2  41   6       50.29       57.15      7.05 o 
  -1  41   6        0.49        2.64      5.19 o 
   0  41   6       51.65       46.77      8.28 o 
   1  41   6        1.43        2.43      8.75 o 
  -5  42   6        5.03        2.88      9.90 o 
  -4  42   6       64.95       62.02      7.62 o 
  -3  42   6        1.65        1.51      6.90 o 
  -2  42   6        4.76        9.70      5.60 o 
  -1  42   6       24.88       32.83      6.25 o 
   0  42   6        0.03       -2.53      8.14 o 
   1  42   6        1.47        3.34      6.52 o 
  -5  43   6        6.39       -2.08      5.96 o 
  -4  43   6       76.48       83.58      8.41 o 
  -3  43   6       96.75       88.10      8.29 o 
  -2  43   6       16.10       10.34      5.72 o 
  -1  43   6       23.08       32.55      6.48 o 
   0  43   6       34.21       33.93     13.24 o 
  -4  44   6        1.26        0.93      5.72 o 
  -3  44   6       13.93       17.79      7.60 o 
  -2  44   6       21.48       25.03      6.22 o 
  -1  44   6        6.49        5.33      5.77 o 
   0  44   6       31.09       19.42      7.92 o 
  -3  45   6        0.31        9.59      6.20 o 
  -2  45   6        5.25       -1.10      5.57 o 
  -1  45   6       67.52       68.23      8.01 o 
 -11   1   7        3.98       13.62      9.89 o 
 -10   1   7        1.75        2.38      8.33 o 
  -9   1   7       11.70       12.65      7.89 o 
  -8   1   7        0.26        2.63      3.46 o 
  -7   1   7       96.77       83.03      4.82 o 
  -6   1   7       14.05        3.57      2.89 o 
  -5   1   7        6.81        6.32      2.04 o 
  -4   1   7       51.63       52.97      4.63 o 
  -3   1   7        1.33        3.52      1.34 o 
  -2   1   7       23.36       23.43      3.35 o 
  -1   1   7        7.18        5.44      1.72 o 
   0   1   7       67.35       63.23      2.43 o 
   1   1   7      634.02      583.44      8.95 o 
   2   1   7        1.25        1.41      2.66 o 
   3   1   7       15.60       15.13      3.18 o 
   4   1   7        5.61        6.00      4.64 o 
   5   1   7        5.64        2.32     10.84 o 
   6   1   7       11.37       20.63      9.55 o 
 -11   2   7        0.41       16.53      9.96 o 
 -10   2   7       27.29       54.85     10.72 o 
  -9   2   7       11.00       17.71      8.68 o 
  -8   2   7        0.44       -1.53      3.35 o 
  -7   2   7       70.95       63.78      4.57 o 
  -6   2   7      760.53      745.71     12.22 o 
  -5   2   7      347.58      336.79      6.27 o 
  -4   2   7       83.79       80.61      4.07 o 
  -3   2   7      178.85      160.92      4.66 o 
  -2   2   7        1.16        1.51      1.75 o 
  -1   2   7        2.92        7.58      1.73 o 
   0   2   7      108.44      124.92      3.29 o 
   1   2   7     1200.57     1149.55     15.00 o 
   2   2   7        4.38        5.01      2.71 o 
   3   2   7       16.82       17.35      3.21 o 
   4   2   7        2.02        6.19      4.59 o 
   5   2   7       16.31       30.13      9.22 o 
   6   2   7        0.49       -7.47      8.11 o 
 -11   3   7       23.13       25.01     10.57 o 
 -10   3   7       52.99       61.72     10.99 o 
  -9   3   7       64.94       83.54     10.84 o 
  -8   3   7        0.09       -1.23      3.49 o 
  -7   3   7      441.66      413.82      9.13 o 
  -6   3   7       76.90       75.45      4.06 o 
  -5   3   7       51.71       58.15      3.32 o 
  -4   3   7      250.75      231.33      4.36 o 
  -3   3   7       17.39       19.04      1.84 o 
  -2   3   7       86.52      102.57      3.07 o 
  -1   3   7       36.65       35.73      2.12 o 
   0   3   7     1052.46     1030.17     11.75 o 
   1   3   7     1676.67     1597.51     19.81 o 
   2   3   7        1.88       -0.36      2.57 o 
   3   3   7       55.20       55.88      3.95 o 
   4   3   7       52.61       60.10      9.57 o 
   5   3   7       28.18       16.85      9.59 o 
   6   3   7       56.99       77.40     12.01 o 
 -11   4   7        0.30        1.36      9.31 o 
 -10   4   7       10.83       21.33      9.19 o 
  -9   4   7        0.06       -4.17      9.69 o 
  -8   4   7        1.33        0.81      3.48 o 
  -7   4   7      124.07      113.70      5.28 o 
  -6   4   7     1618.79     1573.77     22.29 o 
  -5   4   7      678.52      666.69     10.23 o 
  -4   4   7      113.60      111.60      2.77 o 
  -3   4   7      122.36      113.51      4.29 o 
  -2   4   7        5.34        2.89      1.49 o 
  -1   4   7        9.98       11.39      1.55 o 
   0   4   7        1.85        2.55      1.86 o 
   1   4   7      982.75      928.65     12.08 o 
   2   4   7        8.26        8.51      2.71 o 
   3   4   7        9.64       14.03      3.17 o 
   4   4   7       25.17       12.82      7.71 o 
   5   4   7       48.06       60.13     15.50 o 
   6   4   7        4.65       -3.53      8.78 o 
 -11   5   7       24.91       35.69     11.13 o 
 -10   5   7       51.09       48.12     10.43 o 
  -9   5   7       26.10       35.59     10.37 o 
  -8   5   7        0.84        1.87      3.87 o 
  -7   5   7      406.98      399.00     10.26 o 
  -6   5   7      143.22      135.54      4.95 o 
  -5   5   7      116.18      114.78      3.68 o 
  -4   5   7      159.32      149.89      2.74 o 
  -3   5   7        6.50        4.63      1.52 o 
  -2   5   7      120.01      120.12      3.53 o 
  -1   5   7       84.36       76.83      3.49 o 
   0   5   7     1632.76     1561.98     17.18 o 
   1   5   7     1721.27     1631.00     19.81 o 
   2   5   7        7.46       10.32      2.69 o 
   3   5   7       13.08       11.22      3.11 o 
   4   5   7       53.04       56.88      9.46 o 
   5   5   7        3.47       -2.40      7.87 o 
   6   5   7       60.27       90.08     12.56 o 
 -11   6   7        4.09        3.42      9.58 o 
 -10   6   7       15.81       14.86      9.12 o 
  -9   6   7        2.40        5.74     11.59 o 
  -8   6   7        0.61       -3.70      4.32 o 
  -7   6   7       49.08       54.53      4.80 o 
  -6   6   7      650.75      635.46     10.92 o 
  -5   6   7      706.79      701.91      9.81 o 
  -4   6   7       35.52       41.14      1.70 o 
  -3   6   7        0.27        0.23      1.16 o 
  -2   6   7        0.01        2.08      1.86 o 
  -1   6   7       18.90       18.78      1.44 o 
   0   6   7      206.36      194.88      3.99 o 
   1   6   7      343.62      320.97      9.38 o 
   2   6   7      127.34      119.99      4.36 o 
   3   6   7        0.00       -0.30      2.83 o 
   4   6   7        1.25        6.22      7.46 o 
   5   6   7       10.99       -0.60      7.91 o 
   6   6   7        1.42       12.42      9.08 o 
 -11   7   7       11.13        0.80      9.53 o 
 -10   7   7        0.94        4.60      8.56 o 
  -9   7   7        2.01        4.82      7.59 o 
  -8   7   7       20.34       17.66      4.27 o 
  -7   7   7      133.92      131.92      5.50 o 
  -6   7   7       37.89       38.79      3.40 o 
  -5   7   7      476.52      459.56      7.15 o 
  -4   7   7        5.71        5.21      1.25 o 
  -3   7   7      124.20      115.16      2.31 o 
  -2   7   7       66.33       68.45      1.91 o 
  -1   7   7      184.63      170.24      4.00 o 
   0   7   7      450.29      422.65      7.46 o 
   1   7   7      262.85      250.14      5.92 o 
   2   7   7      144.33      145.19      4.71 o 
   3   7   7        8.53        2.69      3.20 o 
   4   7   7       12.13       16.85      7.81 o 
   5   7   7        0.00       -1.91      7.69 o 
   6   7   7       54.07       74.61     12.67 o 
 -11   8   7       24.30       17.47     10.31 o 
 -10   8   7       42.81       50.39     10.61 o 
  -9   8   7        4.12        4.81      7.50 o 
  -8   8   7        2.98        5.51      4.44 o 
  -7   8   7       19.99       18.17      3.41 o 
  -6   8   7       36.48       37.14      4.23 o 
  -5   8   7       59.91       58.84      2.61 o 
  -4   8   7        4.65        1.70      1.07 o 
  -3   8   7       18.07       17.46      1.11 o 
  -2   8   7        0.70        2.35      1.10 o 
  -1   8   7       40.12       49.99      2.03 o 
   0   8   7       76.70       71.96      2.69 o 
   1   8   7      582.78      522.94      7.99 o 
   2   8   7       57.83       60.22      3.53 o 
   3   8   7        3.26        3.77      3.24 o 
   4   8   7       19.27       15.82      7.84 o 
   5   8   7        0.26        3.21      7.83 o 
   6   8   7       23.72       34.98     13.65 o 
 -11   9   7        5.15        8.04      9.20 o 
 -10   9   7       18.08       22.70      9.38 o 
  -9   9   7        6.71       19.22      8.13 o 
  -8   9   7       54.51       51.20      5.10 o 
  -7   9   7        8.09        9.99      3.31 o 
  -6   9   7        8.40        7.85      2.75 o 
  -5   9   7      201.08      193.74      4.34 o 
  -4   9   7       22.60       19.86      1.37 o 
  -3   9   7      196.52      188.62      3.03 o 
  -2   9   7       55.95       45.57      1.98 o 
  -1   9   7      160.77      152.26      4.94 o 
   0   9   7        2.54        3.12      1.75 o 
   1   9   7       10.53       13.95      2.38 o 
   2   9   7       62.90       66.30      3.92 o 
   3   9   7       11.40       14.46      3.20 o 
   4   9   7        0.85       -1.45      7.15 o 
   5   9   7        0.02        1.98      7.76 o 
   6   9   7      129.09      150.85     14.97 o 
 -11  10   7       72.57       78.94     20.20 o 
 -10  10   7        8.49        5.04      8.52 o 
  -9  10   7        2.30        2.27      9.63 o 
  -8  10   7       43.05       47.31      5.68 o 
  -7  10   7      214.27      212.91      6.70 o 
  -6  10   7       17.84       24.32      3.42 o 
  -5  10   7       19.28       16.68      2.07 o 
  -4  10   7        9.83       11.33      1.13 o 
  -3  10   7       22.94       19.87      1.28 o 
  -2  10   7       20.64       16.53      1.54 o 
  -1  10   7       10.45       16.19      1.81 o 
   0  10   7       32.13       30.50      2.79 o 
   1  10   7      176.38      163.93      4.98 o 
   2  10   7       49.60       47.43      3.61 o 
   3  10   7       11.69       16.35      3.45 o 
   4  10   7       21.55       14.59     11.38 o 
   5  10   7        9.75        2.17      7.74 o 
   6  10   7        8.42       35.17     12.16 o 
 -11  11   7        0.12        9.24     14.86 o 
 -10  11   7       15.80        9.68     18.14 o 
  -9  11   7        3.90       15.80      8.16 o 
  -8  11   7       57.77       61.39      6.02 o 
  -7  11   7       18.77       19.77      3.55 o 
  -6  11   7       23.14       22.54      3.10 o 
  -5  11   7        3.67        6.78      1.86 o 
  -4  11   7        1.51        0.08      1.12 o 
  -3  11   7       66.27       79.52      2.23 o 
  -2  11   7        0.18        1.31      1.43 o 
  -1  11   7        5.92        7.21      1.50 o 
   0  11   7       42.13       46.20      2.86 o 
   1  11   7       65.34       60.26      3.32 o 
   2  11   7      320.43      305.20      6.43 o 
   3  11   7       11.21       13.52      3.60 o 
   4  11   7        3.55       -2.71      6.87 o 
   5  11   7        0.03       -2.51     13.11 o 
   6  11   7       31.24       43.53     11.13 o 
 -11  12   7        0.50       13.03     10.09 o 
 -10  12   7        3.03        0.07      8.23 o 
  -9  12   7        1.76       -2.06      7.19 o 
  -8  12   7        6.54        1.30      4.31 o 
  -7  12   7      579.01      552.02     10.81 o 
  -6  12   7       42.91       42.67      3.39 o 
  -5  12   7       68.32       76.32      2.88 o 
  -4  12   7       15.20       11.40      1.33 o 
  -3  12   7       24.28       25.97      1.69 o 
  -2  12   7        3.21        2.66      1.60 o 
  -1  12   7      279.49      270.19      5.47 o 
   0  12   7      110.89       98.40      3.51 o 
   1  12   7       12.06       12.97      2.36 o 
   2  12   7        1.55        3.27      2.56 o 
   3  12   7        3.41        3.11      3.40 o 
   4  12   7        0.16       -1.82     12.73 o 
   5  12   7       53.25       73.72     10.92 o 
 -10  13   7        8.23        5.76      8.29 o 
  -9  13   7        4.81       13.88      7.97 o 
  -8  13   7       30.82       32.02      5.44 o 
  -7  13   7        0.01       -2.27      3.02 o 
  -6  13   7       41.05       41.50      3.41 o 
  -5  13   7      648.90      651.76      9.05 o 
  -4  13   7        0.79        6.14      1.43 o 
  -3  13   7        0.92        2.82      1.38 o 
  -2  13   7       12.22       17.14      1.84 o 
  -1  13   7       73.81       74.55      2.56 o 
   0  13   7       49.08       57.92      2.76 o 
   1  13   7      310.96      308.65      5.93 o 
   2  13   7      299.74      276.15      6.43 o 
   3  13   7        3.51        4.87      3.43 o 
   4  13   7       43.10       43.35      8.96 o 
   5  13   7        4.90        2.50      8.03 o 
 -10  14   7       35.05       54.10     17.63 o 
  -9  14   7       11.45       15.24      7.82 o 
  -8  14   7       11.82       19.23      5.74 o 
  -7  14   7      281.13      270.77      7.41 o 
  -6  14   7       39.27       40.72      3.39 o 
  -5  14   7       39.57       38.21      2.41 o 
  -4  14   7      735.16      697.37      8.28 o 
  -3  14   7       31.19       37.23      1.88 o 
  -2  14   7       75.57       75.89      2.49 o 
  -1  14   7      973.49      979.88     11.95 o 
   0  14   7      156.77      153.07      4.01 o 
   1  14   7      127.34      125.74      4.00 o 
   2  14   7      283.41      303.53      6.71 o 
   3  14   7      132.20      132.60      7.87 o 
   4  14   7        2.01        3.97      7.67 o 
   5  14   7       12.67       24.96      9.56 o 
 -10  15   7        4.32        8.72      8.59 o 
  -9  15   7       18.68       20.07      8.37 o 
  -8  15   7        0.80       -6.14      4.10 o 
  -7  15   7        2.40        2.45      5.46 o 
  -6  15   7       47.96       49.50      3.56 o 
  -5  15   7      764.72      734.19     10.00 o 
  -4  15   7      379.51      359.34      5.28 o 
  -3  15   7       14.18       14.44      1.66 o 
  -2  15   7      135.47      140.92      3.34 o 
  -1  15   7       13.01       15.31      2.88 o 
   0  15   7       18.40       15.52      2.20 o 
   1  15   7      272.57      261.68      5.45 o 
   2  15   7        0.18        3.90      2.82 o 
   3  15   7      329.81      320.86     14.75 o 
   4  15   7       60.47       51.96      9.09 o 
   5  15   7       24.52       17.27     15.37 o 
 -10  16   7       66.73       80.43     11.68 o 
  -9  16   7        9.06        6.19      7.50 o 
  -8  16   7       19.52       30.69      9.77 o 
  -7  16   7       33.07       31.57      4.07 o 
  -6  16   7       16.73       15.93      2.98 o 
  -5  16   7       84.63       89.64      4.00 o 
  -4  16   7      333.42      330.25      5.05 o 
  -3  16   7       11.16       16.45      1.59 o 
  -2  16   7       73.37       70.58      2.52 o 
  -1  16   7      397.27      419.78      6.85 o 
   0  16   7       79.67       80.83      3.33 o 
   1  16   7      153.24      151.83      4.39 o 
   2  16   7       43.18       53.42      3.76 o 
   3  16   7        1.99        5.15      5.25 o 
   4  16   7        1.36        3.98     15.17 o 
   5  16   7       15.03       13.60      8.67 o 
 -10  17   7        1.95       -3.60      7.99 o 
  -9  17   7        5.72        8.22      7.65 o 
  -8  17   7       37.67       47.06      6.65 o 
  -7  17   7       74.60       70.51      4.92 o 
  -6  17   7       36.00       30.57      3.26 o 
  -5  17   7      743.36      702.80      9.86 o 
  -4  17   7       52.91       53.26      2.22 o 
  -3  17   7       29.21       31.92      1.84 o 
  -2  17   7       78.17       81.27      2.73 o 
  -1  17   7        1.84        4.38      1.97 o 
   0  17   7        6.20        9.20      2.95 o 
   1  17   7       75.44       64.52      3.26 o 
   2  17   7       20.20       24.87      3.42 o 
   3  17   7       50.74       45.72      5.61 o 
   4  17   7       18.47      -10.88      7.46 o 
   5  17   7       68.29       68.09     10.90 o 
 -10  18   7       21.97       25.71      9.41 o 
  -9  18   7        0.79        6.32      7.27 o 
  -8  18   7       24.80       20.65      7.40 o 
  -7  18   7       15.94       20.37      3.83 o 
  -6  18   7        7.01       10.19      2.87 o 
  -5  18   7       66.83       67.75      3.23 o 
  -4  18   7       87.59       86.22      2.71 o 
  -3  18   7        1.61        2.77      1.49 o 
  -2  18   7        1.62        1.40      1.62 o 
  -1  18   7       68.68       73.50      3.07 o 
   0  18   7        1.47       -0.25      2.81 o 
   1  18   7      181.30      159.41      5.16 o 
   2  18   7        0.80        0.49      3.29 o 
   3  18   7        7.59       13.03      4.85 o 
   4  18   7        6.30       11.61     11.32 o 
   5  18   7        0.30       -5.11     14.73 o 
 -10  19   7        0.69       -5.25      7.88 o 
  -9  19   7        8.84       -4.97      7.01 o 
  -8  19   7       54.22       66.16      9.11 o 
  -7  19   7      106.44      110.74      5.79 o 
  -6  19   7        2.69        0.50      3.04 o 
  -5  19   7      112.87      111.14      3.96 o 
  -4  19   7       30.90       31.19      2.14 o 
  -3  19   7       56.22       60.19      3.49 o 
  -2  19   7        6.94        4.65      1.71 o 
  -1  19   7       13.27       15.36      2.02 o 
   0  19   7       56.63       53.29      2.99 o 
   1  19   7       22.20       18.36      3.24 o 
   2  19   7        0.01        0.58      2.97 o 
   3  19   7        0.07        3.52      6.52 o 
   4  19   7        3.74        3.54      7.17 o 
   5  19   7       23.08       60.20     10.30 o 
 -10  20   7        0.03       -9.44      7.78 o 
  -9  20   7        6.91        9.09     12.67 o 
  -8  20   7      116.36      132.34     15.94 o 
  -7  20   7       66.67       64.01      5.51 o 
  -6  20   7       10.37       14.42      3.29 o 
  -5  20   7      174.33      172.55      4.69 o 
  -4  20   7       17.87       17.88      2.00 o 
  -3  20   7        4.17        6.31      1.62 o 
  -2  20   7       23.83       27.01      2.10 o 
  -1  20   7      208.71      192.85      5.03 o 
   0  20   7      231.14      214.19      6.80 o 
   1  20   7      132.77      128.50      4.81 o 
   2  20   7       20.96       34.52      3.68 o 
   3  20   7       38.15       50.36      8.22 o 
   4  20   7       43.34       50.20      9.08 o 
   5  20   7       34.04       46.58     10.14 o 
 -10  21   7       14.19       -2.21     19.86 o 
  -9  21   7        2.10        7.10      7.51 o 
  -8  21   7       18.33       23.06     11.79 o 
  -7  21   7       88.78       89.60      6.69 o 
  -6  21   7       13.92       15.14      3.27 o 
  -5  21   7       40.86       40.77      3.20 o 
  -4  21   7      701.20      691.45      9.48 o 
  -3  21   7      148.48      143.29      3.73 o 
  -2  21   7      159.57      165.63      4.25 o 
  -1  21   7       22.91       28.92      3.35 o 
   0  21   7       28.02       52.27      3.20 o 
   1  21   7       16.10       13.20      2.83 o 
   2  21   7      112.75      103.15      5.13 o 
   3  21   7       50.83       57.97     12.80 o 
   4  21   7       20.76       16.51     13.92 o 
   5  21   7       28.22       30.69      9.32 o 
 -10  22   7      100.69       97.58     12.48 o 
  -9  22   7       64.11       66.65     10.74 o 
  -8  22   7       61.15       81.23      9.74 o 
  -7  22   7      144.88      142.13      8.49 o 
  -6  22   7       14.99       11.88      3.30 o 
  -5  22   7       83.98       90.32      3.80 o 
  -4  22   7       19.68       20.89      2.13 o 
  -3  22   7      319.13      296.81      5.46 o 
  -2  22   7      211.65      228.67      4.97 o 
  -1  22   7      798.11      755.49     11.35 o 
   0  22   7      235.70      223.77      5.62 o 
   1  22   7       64.68       70.29      5.11 o 
   2  22   7       71.39       76.05      4.65 o 
   3  22   7      136.69      124.96     11.05 o 
   4  22   7       93.26      121.26     17.36 o 
   5  22   7       13.99       12.10      8.83 o 
 -10  23   7        9.34        0.56      8.77 o 
  -9  23   7       14.80       16.89     12.63 o 
  -8  23   7       16.66       28.70     10.81 o 
  -7  23   7       23.93       28.42      5.42 o 
  -6  23   7       49.57       44.32      3.91 o 
  -5  23   7      232.02      214.75      5.43 o 
  -4  23   7      362.83      364.58      6.20 o 
  -3  23   7      144.36      143.46      3.87 o 
  -2  23   7       19.71       18.45      2.19 o 
  -1  23   7        4.00       11.67      2.32 o 
   0  23   7       25.11       30.52      3.20 o 
   1  23   7        2.68        3.64      3.03 o 
   2  23   7      158.11      153.93      7.65 o 
   3  23   7        3.21        9.23      6.52 o 
   4  23   7       56.85       48.34      9.10 o 
  -9  24   7       30.12       38.18      9.15 o 
  -8  24   7       19.73       27.74      7.47 o 
  -7  24   7       45.37       39.96     10.77 o 
  -6  24   7       36.61       30.52      3.44 o 
  -5  24   7        5.77        9.00      2.60 o 
  -4  24   7        4.26        5.56      1.99 o 
  -3  24   7       40.33       44.09      2.59 o 
  -2  24   7      102.21       98.31      3.47 o 
  -1  24   7      466.99      451.35      7.99 o 
   0  24   7       87.61       95.41      4.47 o 
   1  24   7       54.06       63.33      4.44 o 
   2  24   7       48.48       48.44      5.18 o 
   3  24   7        0.80        4.94     13.61 o 
   4  24   7       21.73        2.89      7.32 o 
  -9  25   7        0.94        7.62      7.69 o 
  -8  25   7        3.27       -7.40      6.46 o 
  -7  25   7       23.73        8.19     14.29 o 
  -6  25   7       10.67       13.28      3.52 o 
  -5  25   7      105.96      101.82      4.11 o 
  -4  25   7       85.06       91.63      3.38 o 
  -3  25   7       84.50       92.20      3.38 o 
  -2  25   7       13.52       17.03      3.13 o 
  -1  25   7        0.05        5.89      2.25 o 
   0  25   7       29.34       33.47      3.68 o 
   1  25   7       87.98       93.08      5.02 o 
   2  25   7       52.39       47.65      7.65 o 
   3  25   7       58.10       68.74      9.21 o 
   4  25   7       22.05       19.99      8.24 o 
  -9  26   7        6.03        1.14     17.23 o 
  -8  26   7        2.78        1.69      6.63 o 
  -7  26   7       22.43       19.72      6.49 o 
  -6  26   7       61.88       63.36      5.33 o 
  -5  26   7        0.71       -0.25      2.37 o 
  -4  26   7       82.01       78.15      3.49 o 
  -3  26   7        0.18        2.31      1.87 o 
  -2  26   7      115.83      107.93      3.84 o 
  -1  26   7       43.25       47.22      3.37 o 
   0  26   7        8.76        8.94      3.11 o 
   1  26   7        5.92        2.59      5.71 o 
   2  26   7        0.38       13.52      5.02 o 
   3  26   7        1.78        5.09      6.66 o 
   4  26   7        0.76       -4.35      9.12 o 
  -9  27   7        1.21       15.87      8.03 o 
  -8  27   7       24.82       16.98      7.26 o 
  -7  27   7        1.69        4.00      5.87 o 
  -6  27   7        1.33       -0.78      3.56 o 
  -5  27   7       18.24       19.09      2.74 o 
  -4  27   7        8.12       10.05      2.37 o 
  -3  27   7       92.46       94.63      3.57 o 
  -2  27   7        1.48        2.58      2.27 o 
  -1  27   7        6.98        9.18      2.63 o 
   0  27   7        2.40        3.65      2.86 o 
   1  27   7      171.01      174.07      7.52 o 
   2  27   7       14.06        7.79      5.96 o 
   3  27   7       43.23       35.70      7.86 o 
   4  27   7       29.37       13.54      9.15 o 
  -9  28   7       13.42        8.80      8.02 o 
  -8  28   7        1.62        2.64      6.44 o 
  -7  28   7        2.76       -1.70      8.51 o 
  -6  28   7       63.52       53.93      6.24 o 
  -5  28   7       16.25       19.75      2.81 o 
  -4  28   7       52.40       46.70      3.11 o 
  -3  28   7       24.45       22.53      2.67 o 
  -2  28   7       11.90       17.18      3.32 o 
  -1  28   7        1.57        1.74      2.24 o 
   0  28   7       53.47       51.42      3.92 o 
   1  28   7        9.24        9.45      3.78 o 
   2  28   7       33.71       33.88     10.50 o 
   3  28   7       13.95       15.66      6.90 o 
   4  28   7       13.81       17.69      8.75 o 
  -9  29   7      163.39      162.14     15.10 o 
  -8  29   7       19.35       10.71     13.24 o 
  -7  29   7       56.02       56.89     12.46 o 
  -6  29   7       21.81       16.03      6.16 o 
  -5  29   7        0.17       -3.35      3.59 o 
  -4  29   7       20.63       18.99      2.82 o 
  -3  29   7      159.53      149.50      4.77 o 
  -2  29   7       78.60       86.57      3.80 o 
  -1  29   7       48.06       50.88      3.20 o 
   0  29   7        0.68        0.95      3.32 o 
   1  29   7       34.58       22.51     14.52 o 
   2  29   7        4.76        0.36      5.90 o 
   3  29   7        0.00        7.03      6.76 o 
   4  29   7       48.15       39.23     12.29 o 
  -8  30   7        8.46       12.50      7.06 o 
  -7  30   7       13.71        2.77     11.82 o 
  -6  30   7        6.31        6.92      5.17 o 
  -5  30   7       24.71       24.45      4.06 o 
  -4  30   7        8.23        6.38      3.01 o 
  -3  30   7        0.00        0.17      2.25 o 
  -2  30   7      795.82      792.31     12.68 o 
  -1  30   7       21.70       20.21      3.54 o 
   0  30   7      126.37      119.82      6.33 o 
   1  30   7        4.66        2.91      6.62 o 
   2  30   7       56.02       57.44      8.06 o 
   3  30   7       98.20      102.07     10.61 o 
  -8  31   7       25.77       26.04     10.50 o 
  -7  31   7       46.74       48.56      7.92 o 
  -6  31   7       53.86       52.62      6.46 o 
  -5  31   7        2.68       -2.10      4.30 o 
  -4  31   7       74.93       70.28      5.08 o 
  -3  31   7        1.79        4.30      2.85 o 
  -2  31   7       44.87       62.74      3.94 o 
  -1  31   7      139.81      140.38      6.46 o 
   0  31   7        1.65        5.90      4.51 o 
   1  31   7        0.05        1.69     10.74 o 
   2  31   7        0.68       -2.97      5.84 o 
   3  31   7       27.63       35.30     12.29 o 
  -8  32   7        2.62       -9.09      6.06 o 
  -7  32   7        1.28        6.33      6.20 o 
  -6  32   7        3.14       15.03      5.32 o 
  -5  32   7        4.39        7.51      4.62 o 
  -4  32   7        0.23        2.37      4.22 o 
  -3  32   7        0.59        2.87      3.34 o 
  -2  32   7      281.54      285.92      8.40 o 
  -1  32   7       57.39       66.66      5.08 o 
   0  32   7        5.68        8.77      4.63 o 
   1  32   7        8.47       -8.31      9.80 o 
   2  32   7       45.46       25.59      7.29 o 
   3  32   7      108.65      107.28     14.09 o 
  -8  33   7       23.54       35.08     11.96 o 
  -7  33   7       50.92       51.22      8.26 o 
  -6  33   7        8.50        9.61      7.01 o 
  -5  33   7        1.07        0.00      4.73 o 
  -4  33   7       26.83       22.97      5.09 o 
  -3  33   7       11.43       16.17      4.75 o 
  -2  33   7       46.94       34.96      5.23 o 
  -1  33   7      178.83      194.20      9.49 o 
   0  33   7      109.86      112.88      9.25 o 
   1  33   7        0.92       -2.43      8.04 o 
   2  33   7        0.00      -14.86     10.40 o 
   3  33   7       63.03       69.36     26.45 o 
  -8  34   7        0.10        5.68      9.86 o 
  -7  34   7       72.71       75.84     16.01 o 
  -6  34   7       27.14       25.81      7.05 o 
  -5  34   7        1.72        3.79      4.67 o 
  -4  34   7        0.67        0.03      5.28 o 
  -3  34   7       29.73       26.01      4.92 o 
  -2  34   7       95.05      101.79      7.12 o 
  -1  34   7       68.79       67.62      7.75 o 
   0  34   7        8.67       17.90      5.99 o 
   1  34   7       36.69       33.37      7.21 o 
   2  34   7        8.99       21.68     13.31 o 
  -7  35   7       19.84       44.00      8.51 o 
  -6  35   7       37.59       40.38     10.41 o 
  -5  35   7        9.21        5.47      5.13 o 
  -4  35   7       26.09       23.65      9.98 o 
  -3  35   7        0.03       -0.64      4.50 o 
  -2  35   7      120.82      112.47     10.72 o 
  -1  35   7       58.19       66.63      7.89 o 
   0  35   7       34.44       41.45     15.57 o 
   1  35   7        4.48        8.83      6.00 o 
   2  35   7       14.42       12.77     13.44 o 
  -7  36   7       43.61       53.09      8.79 o 
  -6  36   7       22.85       20.58      8.58 o 
  -5  36   7        3.20       -0.77      4.93 o 
  -4  36   7       82.23       88.29      7.38 o 
  -3  36   7       19.43       26.22      5.39 o 
  -2  36   7        1.53       -3.62      4.28 o 
  -1  36   7       21.65       10.95      6.01 o 
   0  36   7        0.05      -10.48      7.16 o 
   1  36   7        6.58        8.97      6.27 o 
   2  36   7       12.11       16.69     13.71 o 
  -7  37   7        0.49       16.03      7.48 o 
  -6  37   7       34.89       25.56      6.46 o 
  -5  37   7        5.16       10.91     10.48 o 
  -4  37   7        2.58        2.38      4.80 o 
  -3  37   7        2.06        9.31      4.92 o 
  -2  37   7        2.00        4.98      5.11 o 
  -1  37   7       36.63       28.54      6.93 o 
   0  37   7        0.01       -7.36      5.46 o 
   1  37   7        0.05       -1.54      5.88 o 
   2  37   7        6.55        2.96      6.67 o 
  -6  38   7        0.18        5.37      6.68 o 
  -5  38   7       22.45       22.55      5.96 o 
  -4  38   7       22.61       21.04      5.70 o 
  -3  38   7       37.93       39.25      6.06 o 
  -2  38   7        2.39        0.62      5.67 o 
  -1  38   7      145.44      160.54     16.21 o 
   0  38   7        1.93        5.53      6.16 o 
   1  38   7        0.70       -4.74      5.97 o 
  -6  39   7       66.68       83.73     11.34 o 
  -5  39   7        2.48        4.64      5.66 o 
  -4  39   7        2.87       -2.41      5.16 o 
  -3  39   7        2.95        5.76      5.16 o 
  -2  39   7       20.00       23.07      5.73 o 
  -1  39   7       13.55        8.71      6.31 o 
   0  39   7       17.65       10.08      6.45 o 
   1  39   7       19.10       22.62     11.79 o 
  -5  40   7       14.02       21.97      6.41 o 
  -4  40   7       20.25       11.59      8.21 o 
  -3  40   7        1.98        1.96      6.12 o 
  -2  40   7       29.87       16.62      5.92 o 
  -1  40   7       18.58       33.52      6.25 o 
   0  40   7        6.33        7.25      8.98 o 
  -5  41   7       25.37       29.39      6.73 o 
  -4  41   7        0.00       -0.66      5.33 o 
  -3  41   7        2.64        0.12      5.17 o 
  -2  41   7        3.35        0.21      6.77 o 
  -1  41   7        3.92        1.09      5.16 o 
   0  41   7       13.11        5.37     13.27 o 
  -4  42   7       18.78       15.54      6.16 o 
  -3  42   7        0.01       -1.12      5.29 o 
  -2  42   7       44.83       48.28      7.07 o 
  -1  42   7        0.26       -7.84      5.23 o 
  -3  43   7        0.01        2.65      5.55 o 
  -2  43   7        7.04       10.96      7.05 o 
 -11   0   8        0.04        6.15     13.92 o 
 -10   0   8      836.69      838.21     41.41 o 
  -9   0   8      130.69      154.63     18.65 o 
  -8   0   8       10.30       20.30      5.57 o 
  -7   0   8       15.36        7.19      4.58 o 
  -6   0   8       47.36       44.98      4.71 o 
  -5   0   8        0.30        0.30      2.35 o 
  -4   0   8        0.44        5.34      4.39 o 
  -3   0   8     2160.84     1951.77     47.79 o 
  -2   0   8        5.85        5.62      4.90 o 
  -1   0   8       13.98        6.08      7.40 o 
   0   0   8      271.42      252.45      9.68 o 
   1   0   8      708.74      702.40     15.61 o 
   2   0   8        0.90       -4.78      3.70 o 
   3   0   8       12.88       18.02      7.19 o 
   4   0   8        2.49        5.94     10.34 o 
   5   0   8        1.57       14.73     12.16 o 
 -11   1   8        0.05      -12.64      8.43 o 
 -10   1   8      345.47      400.12     40.50 o 
  -9   1   8      113.20       97.98     11.53 o 
  -8   1   8       73.40       67.95      4.94 o 
  -7   1   8       25.87       25.09      3.61 o 
  -6   1   8      358.81      334.44      7.07 o 
  -5   1   8       41.63       37.64      2.15 o 
  -4   1   8       35.00       45.08      3.96 o 
  -3   1   8       23.80       32.06      4.35 o 
  -2   1   8       74.50       74.30      5.11 o 
  -1   1   8       56.18       63.33      3.39 o 
   0   1   8        2.30        2.99      2.30 o 
   1   1   8      117.44      103.25      3.97 o 
   2   1   8       56.95       61.14      4.99 o 
   3   1   8       35.36       44.19      4.39 o 
   4   1   8        0.49        4.07      9.12 o 
   5   1   8        8.18        0.66      8.11 o 
 -11   2   8        1.03       -4.33      9.76 o 
 -10   2   8      143.23      180.39     21.35 o 
  -9   2   8      116.06      102.58     11.56 o 
  -8   2   8        0.13       -1.57      3.30 o 
  -7   2   8       39.68       38.17      3.83 o 
  -6   2   8      135.17      131.27      4.61 o 
  -5   2   8        1.21        0.79      1.72 o 
  -4   2   8        3.32        3.67      2.75 o 
  -3   2   8      317.23      248.05      9.06 o 
  -2   2   8        4.50        4.84      1.75 o 
  -1   2   8        1.41        0.52      1.87 o 
   0   2   8     2147.44     2116.51     27.09 o 
   1   2   8      237.07      236.82      5.58 o 
   2   2   8        3.83        5.73      2.85 o 
   3   2   8       30.60       36.76      4.23 o 
   4   2   8       90.25       97.53     11.06 o 
   5   2   8        1.17        2.03      8.16 o 
 -11   3   8        0.00       15.56      9.82 o 
 -10   3   8       33.47       43.19     10.13 o 
  -9   3   8       59.41       47.38      9.59 o 
  -8   3   8      106.35      101.30      6.51 o 
  -7   3   8      294.79      299.73      7.58 o 
  -6   3   8      332.64      354.84      7.33 o 
  -5   3   8       94.28       90.32      3.02 o 
  -4   3   8       22.11       28.12      3.09 o 
  -3   3   8      130.24      119.80      4.89 o 
  -2   3   8       30.04       29.95      3.31 o 
  -1   3   8      125.68      130.92      4.70 o 
   0   3   8      919.25      930.01     11.59 o 
   1   3   8      307.85      284.14      6.06 o 
   2   3   8        5.31        4.55      2.79 o 
   3   3   8       47.95       50.53      6.19 o 
   4   3   8       77.84       97.35     11.06 o 
   5   3   8       13.92       10.83      8.83 o 
 -11   4   8        4.03       10.88     17.73 o 
 -10   4   8        3.76        6.63     10.98 o 
  -9   4   8       40.20       29.61      9.10 o 
  -8   4   8       12.68       11.32      3.66 o 
  -7   4   8      192.16      203.46      6.40 o 
  -6   4   8      884.90      884.97     13.61 o 
  -5   4   8        4.48        3.73      1.65 o 
  -4   4   8       11.12       10.38      2.65 o 
  -3   4   8       57.83       49.36      3.59 o 
  -2   4   8        1.25        0.40      3.55 o 
  -1   4   8       74.87       87.21      4.35 o 
   0   4   8       41.13       38.37      3.78 o 
   1   4   8      564.94      509.64      8.46 o 
   2   4   8       30.65       26.00      4.40 o 
   3   4   8       53.27       66.82      4.93 o 
   4   4   8        0.19        7.36      7.87 o 
   5   4   8        0.03       -7.73     11.59 o 
 -11   5   8        0.85       13.76      9.90 o 
 -10   5   8        8.77       11.86     12.70 o 
  -9   5   8       37.97       44.63      9.38 o 
  -8   5   8      102.89      105.60      5.56 o 
  -7   5   8      417.01      414.41      8.94 o 
  -6   5   8      121.62      142.36      6.72 o 
  -5   5   8      170.42      158.98      3.88 o 
  -4   5   8        0.00        0.12      1.53 o 
  -3   5   8        2.26        3.79      2.68 o 
  -2   5   8       14.88       11.39      2.38 o 
  -1   5   8      262.48      261.92      5.51 o 
   0   5   8      654.65      613.68      8.75 o 
   1   5   8      603.68      551.72      8.94 o 
   2   5   8       16.69       17.24      3.08 o 
   3   5   8       14.88       19.65      3.91 o 
   4   5   8        6.51        6.91      7.90 o 
   5   5   8       11.07       13.95      8.79 o 
 -11   6   8       11.99       18.77     10.18 o 
 -10   6   8        4.89       -3.46     13.61 o 
  -9   6   8      227.34      260.69     20.03 o 
  -8   6   8        9.42       15.72      3.78 o 
  -7   6   8      551.13      572.46     11.86 o 
  -6   6   8        2.67        2.63      3.33 o 
  -5   6   8        0.12        1.01      2.19 o 
  -4   6   8       57.29       54.88      2.65 o 
  -3   6   8       10.95        6.45      3.14 o 
  -2   6   8        3.26        6.43      1.87 o 
  -1   6   8       41.79       47.58      2.55 o 
   0   6   8       19.66       19.54      2.44 o 
   1   6   8      197.78      186.56      5.07 o 
   2   6   8       46.64       56.91      3.76 o 
   3   6   8      200.01      222.72     12.47 o 
   4   6   8        2.84       -6.43      7.90 o 
   5   6   8        2.76       15.09      8.49 o 
 -11   7   8       11.73       29.47     10.30 o 
 -10   7   8       36.82       47.10     10.42 o 
  -9   7   8      444.90      500.45     20.88 o 
  -8   7   8       36.85       33.18      4.18 o 
  -7   7   8        0.75        1.49      3.04 o 
  -6   7   8       39.49       32.68      3.04 o 
  -5   7   8      103.11      111.22      4.08 o 
  -4   7   8      760.39      718.56     10.40 o 
  -3   7   8       70.00       58.62      3.01 o 
  -2   7   8      434.39      356.31      6.78 o 
  -1   7   8      146.21      136.99      3.58 o 
   0   7   8      315.81      305.93      6.49 o 
   1   7   8      197.49      204.67      5.11 o 
   2   7   8       28.26       31.29      3.26 o 
   3   7   8      111.16      126.11     11.01 o 
   4   7   8       22.69       35.56     14.69 o 
   5   7   8        1.62       -3.10      8.98 o 
 -11   8   8      179.64      220.24     19.08 o 
 -10   8   8       11.46       13.51      8.91 o 
  -9   8   8       92.96      134.08     12.43 o 
  -8   8   8        1.81       -4.36      3.37 o 
  -7   8   8       70.53       72.85      4.36 o 
  -6   8   8        5.07        4.39      2.54 o 
  -5   8   8       75.56       67.65      2.83 o 
  -4   8   8      617.53      581.54      8.83 o 
  -3   8   8        3.93        2.75      1.81 o 
  -2   8   8      494.83      421.94      9.09 o 
  -1   8   8        0.03        1.27      1.64 o 
   0   8   8       18.04       14.66      2.02 o 
   1   8   8      138.92      143.54      6.80 o 
   2   8   8       38.23       42.86      4.36 o 
   3   8   8        1.59        4.48      4.69 o 
   4   8   8        0.87        4.82      7.73 o 
   5   8   8       17.49       35.60      9.80 o 
 -10   9   8       43.77       43.72      9.95 o 
  -9   9   8       21.36       29.20     15.61 o 
  -8   9   8        5.64        4.79      3.50 o 
  -7   9   8        0.08       -3.50      2.87 o 
  -6   9   8       28.14       26.88      2.92 o 
  -5   9   8        6.34        7.56      1.92 o 
  -4   9   8      173.19      140.51      3.72 o 
  -3   9   8       67.72       61.11      2.50 o 
  -2   9   8       93.46       68.86      2.67 o 
  -1   9   8       43.46       56.48      2.53 o 
   0   9   8        0.25        0.81      2.01 o 
   1   9   8        8.80        4.22      2.37 o 
   2   9   8       28.67       33.68      3.64 o 
   3   9   8       21.50       29.00      5.05 o 
   4   9   8        8.30        0.04      7.41 o 
   5   9   8        0.40       -3.85     14.32 o 
 -10  10   8       30.39       32.35      9.61 o 
  -9  10   8        4.93        6.67      7.77 o 
  -8  10   8       31.61       17.56      4.19 o 
  -7  10   8       10.24       10.56      4.35 o 
  -6  10   8       47.53       48.31      3.32 o 
  -5  10   8      520.62      501.16      7.77 o 
  -4  10   8      137.97      134.14      3.72 o 
  -3  10   8       11.62        8.05      2.19 o 
  -2  10   8      171.22      140.67      3.58 o 
  -1  10   8      343.11      379.78      6.19 o 
   0  10   8      139.36      133.87      3.98 o 
   1  10   8        4.13        2.56      2.54 o 
   2  10   8        0.24        1.22      2.75 o 
   3  10   8       49.82       48.37      6.34 o 
   4  10   8        1.39       -9.98      6.65 o 
   5  10   8        0.02       -7.59      7.95 o 
 -10  11   8        6.98       -5.93     11.08 o 
  -9  11   8        9.17        4.69      7.72 o 
  -8  11   8       50.65       46.05      4.88 o 
  -7  11   8        0.91       -0.72      2.99 o 
  -6  11   8        0.19       -0.43      2.46 o 
  -5  11   8     1848.31     1825.51     22.89 o 
  -4  11   8        2.08        0.16      1.29 o 
  -3  11   8       57.16       53.42      2.31 o 
  -2  11   8        9.35        8.54      1.83 o 
  -1  11   8      342.84      340.95      6.89 o 
   0  11   8       90.54       90.53      3.49 o 
   1  11   8        2.66        0.52      2.47 o 
   2  11   8      350.14      360.48      7.55 o 
   3  11   8       53.11       58.31      7.18 o 
   4  11   8        8.62       20.71      8.12 o 
   5  11   8       31.27       20.07     13.31 o 
 -10  12   8       33.42       41.45     10.17 o 
  -9  12   8        0.20        9.82      7.87 o 
  -8  12   8       86.88       86.64      5.87 o 
  -7  12   8       47.50       46.69      3.90 o 
  -6  12   8      195.63      185.93      5.40 o 
  -5  12   8      561.62      574.65      8.68 o 
  -4  12   8      134.39      126.89      2.90 o 
  -3  12   8      133.94      108.61      3.71 o 
  -2  12   8       24.08       20.57      2.63 o 
  -1  12   8      642.07      678.82      9.76 o 
   0  12   8      247.85      222.96      7.36 o 
   1  12   8       82.21       86.96      3.63 o 
   2  12   8      472.77      409.39      8.53 o 
   3  12   8       53.61       66.05     14.86 o 
   4  12   8        0.08        6.71      7.31 o 
   5  12   8        0.14        3.24      8.37 o 
 -10  13   8        4.99        1.32      8.44 o 
  -9  13   8        2.02       16.72     17.43 o 
  -8  13   8      311.74      294.30      9.09 o 
  -7  13   8        8.77       14.03      3.19 o 
  -6  13   8        2.91        0.31      2.50 o 
  -5  13   8        0.32        4.41      1.95 o 
  -4  13   8        5.54        6.51      1.46 o 
  -3  13   8       50.62       50.21      2.51 o 
  -2  13   8      152.76      157.95      3.97 o 
  -1  13   8      926.51      906.37     13.07 o 
   0  13   8      103.57      111.81      3.85 o 
   1  13   8       10.48       15.57      2.52 o 
   2  13   8      442.74      400.95      8.50 o 
   3  13   8       19.64       27.67      7.57 o 
   4  13   8        8.81        6.19     10.13 o 
 -10  14   8        4.65       -0.04      8.44 o 
  -9  14   8        4.10       14.46      7.87 o 
  -8  14   8      723.76      770.45     15.59 o 
  -7  14   8       36.86       41.88      3.83 o 
  -6  14   8      215.98      218.70      5.80 o 
  -5  14   8        8.33        5.47      2.01 o 
  -4  14   8        6.31        4.72      1.39 o 
  -3  14   8      139.72      128.63      3.77 o 
  -2  14   8        1.70        4.04      1.89 o 
  -1  14   8        0.26        7.91      2.48 o 
   0  14   8      166.22      150.71      4.36 o 
   1  14   8        5.84        7.83      2.42 o 
   2  14   8      100.44      141.10      5.43 o 
   3  14   8        3.26        3.96      6.61 o 
   4  14   8        1.65       -2.26      7.13 o 
 -10  15   8        7.75       13.50     11.45 o 
  -9  15   8        1.89        6.72      8.28 o 
  -8  15   8      517.52      569.38     14.41 o 
  -7  15   8       76.34       77.26      4.45 o 
  -6  15   8        2.17        2.92      2.52 o 
  -5  15   8     1306.47     1233.97     17.41 o 
  -4  15   8       41.59       43.80      1.95 o 
  -3  15   8       13.51       12.12      2.04 o 
  -2  15   8      353.98      337.68      6.62 o 
  -1  15   8      977.15      888.94     13.02 o 
   0  15   8       42.77       45.29      2.89 o 
   1  15   8        0.33       -0.62      2.31 o 
   2  15   8      766.35      834.17     16.05 o 
   3  15   8        0.91        6.71      7.03 o 
   4  15   8        0.74       -2.98     15.64 o 
 -10  16   8        0.89       -2.90      7.81 o 
  -9  16   8        0.17        1.35      7.06 o 
  -8  16   8      193.14      201.21     10.40 o 
  -7  16   8       44.75       50.83      3.99 o 
  -6  16   8       64.18       60.21      3.64 o 
  -5  16   8      823.90      776.14     11.90 o 
  -4  16   8      163.84      165.70      4.07 o 
  -3  16   8       21.51       19.34      1.91 o 
  -2  16   8       19.49       19.06      2.13 o 
  -1  16   8       23.93       24.11      2.55 o 
   0  16   8       27.26       30.34      2.70 o 
   1  16   8        7.97        5.14      2.53 o 
   2  16   8        5.42        4.57      3.52 o 
   3  16   8       53.75       56.20      8.56 o 
   4  16   8        0.08       -6.72      7.09 o 
 -10  17   8        0.68        1.64      8.16 o 
  -9  17   8        0.45       -1.89      8.28 o 
  -8  17   8        0.00       -6.22      6.30 o 
  -7  17   8      114.82      121.65      5.77 o 
  -6  17   8       13.45        7.54      2.68 o 
  -5  17   8      360.44      321.15      6.73 o 
  -4  17   8        0.54        5.00      1.62 o 
  -3  17   8       10.03       11.70      1.95 o 
  -2  17   8       40.78       33.37      2.42 o 
  -1  17   8        1.63       -1.44      2.44 o 
   0  17   8        5.46        4.04      2.27 o 
   1  17   8       30.27       24.98      2.84 o 
   2  17   8       25.48       23.60      4.55 o 
   3  17   8       50.29       70.66      9.18 o 
   4  17   8        2.53        5.44      8.48 o 
 -10  18   8        2.81       -0.65      7.82 o 
  -9  18   8        6.71        6.31      7.26 o 
  -8  18   8       75.73       51.09     13.75 o 
  -7  18   8       32.55       37.36      4.11 o 
  -6  18   8        1.16        4.87      3.24 o 
  -5  18   8       15.13       15.01      2.43 o 
  -4  18   8     1040.41      989.64     13.11 o 
  -3  18   8       12.90       13.47      1.99 o 
  -2  18   8      559.84      573.31      8.88 o 
  -1  18   8      155.29      143.02      4.43 o 
   0  18   8        6.33        5.14      2.34 o 
   1  18   8        0.14       -0.44      2.41 o 
   2  18   8       41.97       45.66      5.07 o 
   3  18   8       61.66       69.97     19.35 o 
   4  18   8        0.66       12.87      7.67 o 
 -10  19   8        0.04        7.63      8.31 o 
  -9  19   8        6.33        8.08      7.70 o 
  -8  19   8        9.82       11.71     14.09 o 
  -7  19   8      144.79      146.03      6.34 o 
  -6  19   8       57.56       52.91      4.43 o 
  -5  19   8      222.91      224.95      5.51 o 
  -4  19   8     1343.02     1249.63     16.15 o 
  -3  19   8       22.90       24.03      1.97 o 
  -2  19   8      931.41      903.02     12.76 o 
  -1  19   8       33.85       31.82      3.26 o 
   0  19   8        2.38        1.61      2.27 o 
   1  19   8       17.32       15.06      2.81 o 
   2  19   8       30.56       30.92      4.78 o 
   3  19   8      248.37      220.04     13.58 o 
   4  19   8        9.80       14.63      8.01 o 
 -10  20   8        6.19        5.80     10.98 o 
  -9  20   8       42.49       55.23     13.00 o 
  -8  20   8       76.47       57.95      8.57 o 
  -7  20   8        4.18        3.57      3.38 o 
  -6  20   8       11.63       13.11      3.02 o 
  -5  20   8       30.82       31.41      2.84 o 
  -4  20   8      114.73      115.17      3.54 o 
  -3  20   8       34.89       34.08      2.25 o 
  -2  20   8      322.96      325.76      7.34 o 
  -1  20   8        0.82       -0.29      3.02 o 
   0  20   8       37.63       37.99      2.92 o 
   1  20   8       26.49       35.96      3.27 o 
   2  20   8      102.08       82.47     10.73 o 
   3  20   8       64.38       73.54     16.72 o 
   4  20   8        3.14       -6.51      7.18 o 
  -9  21   8      122.38      106.99     11.35 o 
  -8  21   8        0.95        4.58      6.32 o 
  -7  21   8      142.32      148.19      7.36 o 
  -6  21   8       96.17       85.01      4.58 o 
  -5  21   8      160.32      156.47      4.75 o 
  -4  21   8       59.71       54.01      2.73 o 
  -3  21   8       14.14       12.73      1.95 o 
  -2  21   8      115.55      136.34      4.25 o 
  -1  21   8        8.20        8.57      2.47 o 
   0  21   8       15.44       13.56      3.40 o 
   1  21   8      151.58      175.51      6.25 o 
   2  21   8        2.83       -3.99     16.96 o 
   3  21   8        9.51        0.56     11.42 o 
   4  21   8        0.32       -0.62      7.65 o 
  -9  22   8       48.63       44.10      8.86 o 
  -8  22   8       78.21       74.33     16.55 o 
  -7  22   8      123.96      140.36      7.06 o 
  -6  22   8      144.90      133.86      5.47 o 
  -5  22   8       51.43       51.01      3.25 o 
  -4  22   8      176.42      168.58      4.34 o 
  -3  22   8        5.96        5.97      1.86 o 
  -2  22   8       39.16       42.92      3.03 o 
  -1  22   8        1.51        1.20      2.20 o 
   0  22   8       39.80       33.43      3.04 o 
   1  22   8      186.04      215.47      7.86 o 
   2  22   8       41.61       36.24      7.30 o 
   3  22   8       65.48       68.34      9.29 o 
   4  22   8        4.20        5.26      7.49 o 
  -9  23   8        2.04        5.80      7.59 o 
  -8  23   8       95.94       85.08      9.52 o 
  -7  23   8      106.97      128.56     15.10 o 
  -6  23   8      155.32      143.38      5.65 o 
  -5  23   8       39.71       51.67      3.30 o 
  -4  23   8       23.90       28.62      2.43 o 
  -3  23   8       19.94       18.38      2.14 o 
  -2  23   8      124.32      137.91      4.58 o 
  -1  23   8      105.27      103.61      4.18 o 
   0  23   8       38.11       35.57      3.69 o 
   1  23   8      294.30      328.07      9.55 o 
   2  23   8        0.16        4.97      5.95 o 
   3  23   8       52.81       53.44      8.65 o 
  -9  24   8        0.01        1.04     10.54 o 
  -8  24   8       28.84       35.87      7.90 o 
  -7  24   8       78.12       93.03      8.82 o 
  -6  24   8      420.24      383.98     11.34 o 
  -5  24   8        1.32       -0.93      2.34 o 
  -4  24   8       37.73       38.94      2.66 o 
  -3  24   8       36.44       40.49      2.56 o 
  -2  24   8      140.19      144.90      5.13 o 
  -1  24   8       44.51       41.88      3.14 o 
   0  24   8        0.14        5.26      3.37 o 
   1  24   8      192.92      204.75      7.78 o 
   2  24   8       17.10       22.22     11.72 o 
   3  24   8       16.45       12.22      7.14 o 
  -9  25   8        3.23       -9.66      6.44 o 
  -8  25   8      131.86      150.01     11.67 o 
  -7  25   8       19.43       17.87      6.27 o 
  -6  25   8      396.14      400.73      9.57 o 
  -5  25   8        0.74       -0.91      2.43 o 
  -4  25   8        2.56        0.23      2.01 o 
  -3  25   8       80.06       77.28      3.16 o 
  -2  25   8       70.03       73.12      3.37 o 
  -1  25   8       71.33       71.07      3.73 o 
   0  25   8        1.35       -0.03      3.56 o 
   1  25   8        0.66        1.23      4.36 o 
   2  25   8       12.33       12.40      6.11 o 
   3  25   8       65.04       80.79      9.84 o 
  -9  26   8        2.95      -10.11      6.85 o 
  -8  26   8        1.63       -0.77      6.30 o 
  -7  26   8       14.92       13.29     11.75 o 
  -6  26   8       39.25       39.57      4.09 o 
  -5  26   8        0.64       -1.54      2.41 o 
  -4  26   8      116.72      112.46      4.26 o 
  -3  26   8        8.33       17.47      2.27 o 
  -2  26   8       49.46       51.83      3.75 o 
  -1  26   8       35.79       36.68      3.48 o 
   0  26   8       75.29       66.65      7.30 o 
   1  26   8       28.74       23.79      6.13 o 
   2  26   8        7.44       10.32      9.59 o 
   3  26   8        6.45       21.08     13.24 o 
  -9  27   8        0.93        6.49      7.67 o 
  -8  27   8       63.40       63.26      9.02 o 
  -7  27   8        5.96        5.81      6.65 o 
  -6  27   8       23.65       37.98      6.87 o 
  -5  27   8        5.87        3.99      2.83 o 
  -4  27   8       34.28       33.82      2.95 o 
  -3  27   8     1696.16     1583.78     22.17 o 
  -2  27   8       69.74       60.92      4.06 o 
  -1  27   8       29.47       23.03      3.39 o 
   0  27   8       67.22       56.60      5.44 o 
   1  27   8        0.46        3.80     17.36 o 
   2  27   8        5.72        5.67      6.17 o 
   3  27   8       65.46       76.23     10.00 o 
  -8  28   8       17.21       23.56      7.43 o 
  -7  28   8        5.66        0.97      6.11 o 
  -6  28   8        6.79        7.59      7.10 o 
  -5  28   8        2.41        3.81      2.94 o 
  -4  28   8        2.39       -0.28      2.68 o 
  -3  28   8       15.52       23.84      2.86 o 
  -2  28   8        5.52        8.57      2.60 o 
  -1  28   8        5.37        5.77      3.69 o 
   0  28   8       21.55       19.98      5.73 o 
   1  28   8        9.44       15.20     11.28 o 
   2  28   8        0.25       -3.62      9.93 o 
   3  28   8       10.07       16.72      7.40 o 
  -8  29   8       17.93       22.38      7.41 o 
  -7  29   8       27.80       31.12      9.66 o 
  -6  29   8       11.49       11.75      5.01 o 
  -5  29   8        1.59        0.43      3.00 o 
  -4  29   8        0.82       -0.05      2.77 o 
  -3  29   8      226.44      229.77      8.91 o 
  -2  29   8       69.60       66.34      4.01 o 
  -1  29   8       15.67        8.36      3.25 o 
   0  29   8       24.80       29.58      7.06 o 
   1  29   8        1.78       -8.11     10.07 o 
   2  29   8        1.98       -3.20      5.92 o 
  -8  30   8       35.98       26.43      7.67 o 
  -7  30   8       39.82       41.82      7.72 o 
  -6  30   8        5.92       22.07      5.34 o 
  -5  30   8        0.99       -5.60      3.97 o 
  -4  30   8       20.47       21.08      3.28 o 
  -3  30   8       11.48       14.61      3.21 o 
  -2  30   8        3.15        6.57      2.83 o 
  -1  30   8        3.89       -0.89      3.75 o 
   0  30   8      261.31      283.63     12.92 o 
   1  30   8       39.98       38.78     13.31 o 
   2  30   8        4.01        3.96      6.15 o 
  -8  31   8        1.13       -0.01      6.80 o 
  -7  31   8      252.64      243.80     13.29 o 
  -6  31   8      128.35      120.61      8.39 o 
  -5  31   8        0.09        4.24      4.65 o 
  -4  31   8        6.61        5.67      5.29 o 
  -3  31   8        4.80        7.03      2.93 o 
  -2  31   8       55.08       52.42      5.14 o 
  -1  31   8        0.05        4.51      5.31 o 
   0  31   8      349.49      393.88     15.59 o 
   1  31   8        0.47        6.89     11.35 o 
   2  31   8        2.49        2.02     12.73 o 
  -8  32   8       37.33       33.22      8.12 o 
  -7  32   8      283.06      276.44     14.24 o 
  -6  32   8      148.60      162.96     11.39 o 
  -5  32   8        3.78       -4.86      4.42 o 
  -4  32   8       11.00       12.05      4.75 o 
  -3  32   8      244.32      247.93      9.65 o 
  -2  32   8       49.55       46.58      5.68 o 
  -1  32   8        0.39        2.87      5.36 o 
   0  32   8      201.64      263.51     15.54 o 
   1  32   8       55.94       49.38      9.80 o 
   2  32   8        6.43        2.09     12.84 o 
  -7  33   8       72.33       76.41      9.46 o 
  -6  33   8        7.32       -0.62      6.28 o 
  -5  33   8        3.32        5.09      4.87 o 
  -4  33   8        1.06       -3.69      5.28 o 
  -3  33   8        1.63        3.07      5.15 o 
  -2  33   8        1.10        2.92      4.40 o 
  -1  33   8        3.62        1.85      5.32 o 
   0  33   8        0.56        1.54      5.65 o 
   1  33   8        6.15        4.28      6.13 o 
  -7  34   8        4.84       14.61      6.95 o 
  -6  34   8        0.11       -7.02      7.72 o 
  -5  34   8        6.12        1.34      7.72 o 
  -4  34   8       25.08       29.53      6.89 o 
  -3  34   8       74.39       78.76      6.90 o 
  -2  34   8      318.36      295.93     15.68 o 
  -1  34   8        0.76       -7.36      5.45 o 
   0  34   8       43.52       45.57     11.55 o 
   1  34   8        1.22        6.05      6.23 o 
  -7  35   8        0.10       -5.62      6.44 o 
  -6  35   8       70.80       82.84     11.17 o 
  -5  35   8        9.61       12.48      5.96 o 
  -4  35   8      126.36      137.27      8.55 o 
  -3  35   8       83.16       82.17      7.05 o 
  -2  35   8      406.87      384.94     18.90 o 
  -1  35   8        0.26       -2.73      5.84 o 
   0  35   8       18.19        9.37      6.47 o 
   1  35   8       23.06       31.55      7.58 o 
  -6  36   8       14.71       20.46      6.33 o 
  -5  36   8        1.62        0.66      5.24 o 
  -4  36   8       98.78       89.80      7.65 o 
  -3  36   8       14.56       14.58      6.18 o 
  -2  36   8        4.16       15.54      5.24 o 
  -1  36   8        1.65       -0.48      6.02 o 
   0  36   8        3.96        6.67      6.37 o 
  -6  37   8       39.04       31.38      9.88 o 
  -5  37   8        4.22        5.55     10.77 o 
  -4  37   8       21.32       19.17      7.25 o 
  -3  37   8       57.65       52.92      6.65 o 
  -2  37   8       20.43       22.94      5.59 o 
  -1  37   8       92.03       87.59      9.41 o 
   0  37   8       43.44       32.70      7.90 o 
  -5  38   8        7.10       12.62      5.78 o 
  -4  38   8        6.97        9.55      5.57 o 
  -3  38   8       60.63       61.29      7.06 o 
  -2  38   8       43.54       48.68      6.69 o 
  -1  38   8      174.86      193.05     16.01 o 
   0  38   8        1.90       -0.92      6.58 o 
  -5  39   8       27.97       44.13      8.07 o 
  -4  39   8        1.82       -3.98      5.16 o 
  -3  39   8        1.50        2.37      5.39 o 
  -2  39   8      120.00      133.49      9.17 o 
  -1  39   8      308.96      317.92     31.85 o 
  -4  40   8       22.14       18.77      6.15 o 
  -3  40   8       65.39       65.19      7.71 o 
  -2  40   8       23.53       14.45      6.10 o 
 -10   1   9       52.21       75.97     11.26 o 
  -9   1   9        4.49       10.62      7.45 o 
  -8   1   9        1.75        3.27      3.29 o 
  -7   1   9        0.00        1.39      2.86 o 
  -6   1   9       15.24       10.70      3.19 o 
  -5   1   9        3.56        2.32      2.42 o 
  -4   1   9       37.88       55.20      7.43 o 
  -3   1   9      145.31      127.04     10.17 o 
  -2   1   9       30.30       33.27      7.14 o 
  -1   1   9        3.18        3.46      1.93 o 
   0   1   9       95.43       96.14      4.31 o 
   1   1   9        2.18        6.04      3.84 o 
   2   1   9        0.06        7.81      3.38 o 
   3   1   9       25.26       27.10      7.86 o 
   4   1   9       10.86       32.19      8.60 o 
 -10   2   9       14.54       13.03     12.87 o 
  -9   2   9       32.07       23.33      8.08 o 
  -8   2   9        0.11        5.88      3.36 o 
  -7   2   9       89.06       86.80      4.41 o 
  -6   2   9        0.17        0.37      2.99 o 
  -5   2   9        1.09       -0.11      1.98 o 
  -4   2   9      193.35      146.92     10.50 o 
  -3   2   9      246.32      196.95     11.80 o 
  -2   2   9        3.26       -2.81      5.63 o 
  -1   2   9       47.28       46.23      2.55 o 
   0   2   9       31.72       30.35      3.23 o 
   1   2   9      126.52      136.01      8.17 o 
   2   2   9       49.79       63.04      4.46 o 
   3   2   9        0.03        7.35      6.68 o 
   4   2   9       54.27       56.53      9.64 o 
 -10   3   9      164.81      194.40     20.87 o 
  -9   3   9       41.48       47.79     10.94 o 
  -8   3   9        4.66        0.92      3.31 o 
  -7   3   9        0.84        0.45      2.88 o 
  -6   3   9       81.40       77.01      4.50 o 
  -5   3   9       17.85       20.42      4.56 o 
  -4   3   9       20.89       24.11      3.89 o 
  -3   3   9      219.81      210.60     12.10 o 
  -2   3   9      205.34      195.09      9.26 o 
  -1   3   9       15.22       15.99      2.09 o 
   0   3   9      442.31      447.56     11.27 o 
   1   3   9        0.69        4.90      2.96 o 
   2   3   9        0.74        3.42      4.40 o 
   3   3   9       13.77       28.77      7.68 o 
   4   3   9        1.96       19.71      8.26 o 
 -10   4   9       17.11       41.04      9.54 o 
  -9   4   9       29.48       39.79     12.90 o 
  -8   4   9        1.98       -3.67      3.19 o 
  -7   4   9      129.28      128.38      5.06 o 
  -6   4   9        2.54        4.42      4.27 o 
  -5   4   9        0.00       -0.77      1.85 o 
  -4   4   9      359.06      313.21     11.20 o 
  -3   4   9      429.00      400.43     16.59 o 
  -2   4   9        3.41        3.71      3.73 o 
  -1   4   9       31.32       29.08      3.16 o 
   0   4   9        1.48        4.81      3.26 o 
   1   4   9      275.17      265.15      6.95 o 
   2   4   9       38.92       44.06      4.13 o 
   3   4   9       93.72      110.86     10.79 o 
   4   4   9       36.11       53.31      9.60 o 
 -10   5   9       78.29      103.25     25.40 o 
  -9   5   9       74.06       82.18     13.71 o 
  -8   5   9        0.71        1.83      3.27 o 
  -7   5   9        0.65       -1.70      3.11 o 
  -6   5   9        8.07       12.64      4.10 o 
  -5   5   9       38.29       34.23      2.41 o 
  -4   5   9       16.63       19.89      4.65 o 
  -3   5   9       64.20       58.53      4.40 o 
  -2   5   9      293.01      265.97      6.58 o 
  -1   5   9        0.49        1.36      2.55 o 
   0   5   9       29.29       30.02      3.52 o 
   1   5   9      173.92      157.15      5.61 o 
   2   5   9        4.60       17.55      3.49 o 
   3   5   9        0.45       -0.76      6.72 o 
   4   5   9        0.59        1.26     15.57 o 
 -10   6   9       35.69       38.25      9.66 o 
  -9   6   9        0.01       -6.73      6.96 o 
  -8   6   9        0.17        1.50      3.26 o 
  -7   6   9      103.80      100.66      4.62 o 
  -6   6   9       21.00       16.99      2.93 o 
  -5   6   9        2.43        4.28      1.67 o 
  -4   6   9      166.67      143.28      4.56 o 
  -3   6   9      191.38      170.00      7.71 o 
  -2   6   9       11.23       13.68      2.46 o 
  -1   6   9       93.11       82.46      3.92 o 
   0   6   9        1.26       -0.45      2.92 o 
   1   6   9        3.78        5.12      2.98 o 
   2   6   9       14.28       22.92      3.97 o 
   3   6   9      172.00      188.86     13.08 o 
   4   6   9        6.40       19.18     13.11 o 
 -10   7   9        0.64        6.33      8.42 o 
  -9   7   9       70.17       86.94     10.28 o 
  -8   7   9        0.36        0.16      3.30 o 
  -7   7   9        1.72        4.09      2.87 o 
  -6   7   9        3.22        2.73      2.66 o 
  -5   7   9      102.25       95.21      3.33 o 
  -4   7   9       25.52       25.43      3.44 o 
  -3   7   9        2.08        6.71      2.01 o 
  -2   7   9      175.52      162.68      5.41 o 
  -1   7   9        3.76        4.26      2.49 o 
   0   7   9        6.66       10.35      2.37 o 
   1   7   9       16.61       22.16      3.32 o 
   2   7   9        2.81        3.87      3.33 o 
   3   7   9        8.61        8.90      7.08 o 
   4   7   9       13.68       36.76      8.91 o 
 -10   8   9       30.94       29.00     14.56 o 
  -9   8   9       52.04       46.45      9.12 o 
  -8   8   9        1.97        1.17      3.24 o 
  -7   8   9       39.09       43.70      3.63 o 
  -6   8   9       71.78       64.50      4.94 o 
  -5   8   9       19.74       22.50      2.04 o 
  -4   8   9        1.07       -0.44      2.21 o 
  -3   8   9        6.49       10.11      2.64 o 
  -2   8   9       61.98       64.72      5.48 o 
  -1   8   9      206.69      198.64      5.90 o 
   0   8   9       51.65       48.57      3.06 o 
   1   8   9       23.57       28.39      3.45 o 
   2   8   9       63.51       72.24      5.25 o 
   3   8   9        4.48       11.32     10.94 o 
   4   8   9        0.19        4.87      7.48 o 
 -10   9   9       33.76       28.31     10.37 o 
  -9   9   9        0.97       -7.94      7.00 o 
  -8   9   9        3.86        3.30      3.29 o 
  -7   9   9        0.45        4.62      2.84 o 
  -6   9   9       16.95       26.58      2.94 o 
  -5   9   9      202.45      196.59      4.46 o 
  -4   9   9        9.01       13.30      3.41 o 
  -3   9   9        3.82        2.30      2.52 o 
  -2   9   9        0.03       -0.31      2.45 o 
  -1   9   9       48.86       54.99      3.65 o 
   0   9   9        0.06        1.49      2.23 o 
   1   9   9        9.72        5.94      3.00 o 
   2   9   9       61.75       74.97      5.68 o 
   3   9   9        0.00       -2.19     12.23 o 
   4   9   9       85.02      104.91     11.60 o 
 -10  10   9        8.10       15.97     13.92 o 
  -9  10   9       26.89       38.31      8.62 o 
  -8  10   9        1.38       -1.32      4.46 o 
  -7  10   9        0.31        2.18      2.80 o 
  -6  10   9      115.66      124.51      4.84 o 
  -5  10   9       68.03       62.89      2.60 o 
  -4  10   9       24.38       23.34      2.77 o 
  -3  10   9        9.91        4.03      2.12 o 
  -2  10   9       26.12       22.53      2.93 o 
  -1  10   9       67.49       67.10      3.92 o 
   0  10   9       59.97       62.80      3.20 o 
   1  10   9       12.57       11.49      5.00 o 
   2  10   9       67.31       78.06      5.34 o 
   3  10   9       12.66        2.02      7.36 o 
   4  10   9        2.55       14.96      8.13 o 
 -10  11   9       33.78       26.72      8.87 o 
  -9  11   9        1.69        7.41     10.20 o 
  -8  11   9        6.72        4.43      3.33 o 
  -7  11   9        4.22        9.27      2.94 o 
  -6  11   9        1.31       -0.91      2.65 o 
  -5  11   9      135.01      148.93      3.81 o 
  -4  11   9       67.85       73.13      3.10 o 
  -3  11   9        1.63       -1.59      2.10 o 
  -2  11   9        0.03        1.07      2.31 o 
  -1  11   9       42.38       43.28      2.82 o 
   0  11   9       22.01       19.63      2.62 o 
   1  11   9       57.74       69.90      4.70 o 
   2  11   9       66.01       76.77      5.39 o 
   3  11   9        0.51       -6.09      6.22 o 
   4  11   9       28.16       50.00      9.67 o 
 -10  12   9        0.84        3.89     15.71 o 
  -9  12   9        9.46       10.91      7.47 o 
  -8  12   9       15.53       11.08      3.57 o 
  -7  12   9       12.85        9.42      3.03 o 
  -6  12   9       16.74       22.08      3.06 o 
  -5  12   9       12.87       14.71      1.98 o 
  -4  12   9        7.52        7.59      2.04 o 
  -3  12   9        1.24        1.15      1.95 o 
  -2  12   9      157.29      144.63      4.97 o 
  -1  12   9        7.52        7.60      2.45 o 
   0  12   9        1.73        3.66      2.31 o 
   1  12   9        0.51        3.57      3.01 o 
   2  12   9        0.12        3.49      3.77 o 
   3  12   9        5.11       -4.85      6.53 o 
 -10  13   9       24.21       21.35      8.72 o 
  -9  13   9        2.62        1.85      6.75 o 
  -8  13   9        0.83        2.78      7.02 o 
  -7  13   9       30.12       33.49      3.43 o 
  -6  13   9       14.20       13.69      2.97 o 
  -5  13   9      199.59      180.71      4.51 o 
  -4  13   9       87.33       83.40      4.00 o 
  -3  13   9        2.09        2.77      2.35 o 
  -2  13   9        0.86        1.74      2.24 o 
  -1  13   9        0.00        0.86      3.07 o 
   0  13   9       20.32       22.54      2.69 o 
   1  13   9        0.31        0.62      3.01 o 
   2  13   9      114.73       97.00      7.73 o 
   3  13   9        9.08       10.99      7.16 o 
 -10  14   9        1.70        9.04      8.16 o 
  -9  14   9       12.12       17.03      8.11 o 
  -8  14   9       31.11       29.19      4.78 o 
  -7  14   9       19.30       24.94      3.28 o 
  -6  14   9        0.02       -0.89      2.60 o 
  -5  14   9       36.38       38.05      2.55 o 
  -4  14   9       14.74       14.79      2.33 o 
  -3  14   9        7.25        7.46      1.95 o 
  -2  14   9      117.27      100.14      3.71 o 
  -1  14   9       20.73       23.60      3.11 o 
   0  14   9       22.19       26.33      3.38 o 
   1  14   9       11.04       13.57      3.34 o 
   2  14   9      397.92      412.96     13.63 o 
   3  14   9        0.13       -5.00      6.34 o 
 -10  15   9       10.75       -8.10      7.66 o 
  -9  15   9       14.53       11.18     11.25 o 
  -8  15   9        4.61       15.76      4.44 o 
  -7  15   9       63.33       63.58      4.05 o 
  -6  15   9       10.27       25.69      3.13 o 
  -5  15   9      409.25      398.61      7.80 o 
  -4  15   9       50.99       45.33      2.32 o 
  -3  15   9       20.20       21.22      2.30 o 
  -2  15   9        7.46        6.54      2.19 o 
  -1  15   9        6.76        6.45      2.73 o 
   0  15   9       10.87       15.23      3.74 o 
   1  15   9        0.05        0.57      2.97 o 
   2  15   9      106.46      128.31      8.44 o 
   3  15   9       33.10       48.90      8.58 o 
 -10  16   9        9.00       15.60      8.32 o 
  -9  16   9        1.91       -6.12     10.54 o 
  -8  16   9      160.21      164.13      9.23 o 
  -7  16   9       26.21       30.33      5.07 o 
  -6  16   9        8.89        9.19      2.85 o 
  -5  16   9       15.20       20.65      4.51 o 
  -4  16   9       45.71       48.81      3.37 o 
  -3  16   9        4.29        2.97      2.40 o 
  -2  16   9       25.05       24.71      2.61 o 
  -1  16   9        0.21        3.39      2.75 o 
   0  16   9       32.90       40.06      3.63 o 
   1  16   9       21.24       31.19      3.78 o 
   2  16   9      192.70      203.02     11.90 o 
   3  16   9        0.05        1.05      6.86 o 
 -10  17   9        0.35        4.21     16.69 o 
  -9  17   9        2.91        3.79      6.85 o 
  -8  17   9       27.14       24.94     10.16 o 
  -7  17   9       41.98       44.88      3.67 o 
  -6  17   9        2.80        1.90      4.11 o 
  -5  17   9      246.08      234.97      5.80 o 
  -4  17   9       40.73       40.89      2.47 o 
  -3  17   9       19.02       25.45      3.19 o 
  -2  17   9       17.82       14.36      2.83 o 
  -1  17   9       90.26       85.54      4.47 o 
   0  17   9       10.95        9.70      3.03 o 
   1  17   9        0.23        5.11      3.35 o 
   2  17   9       27.37       38.48      6.09 o 
   3  17   9       42.44       60.36     14.56 o 
  -9  18   9        3.86        1.35     10.37 o 
  -8  18   9       40.65       48.83      6.42 o 
  -7  18   9       14.34       11.84      3.12 o 
  -6  18   9       42.61       47.60      4.10 o 
  -5  18   9        7.45       11.19      2.44 o 
  -4  18   9        1.01        1.71      1.91 o 
  -3  18   9       10.54        4.41      2.26 o 
  -2  18   9        1.04        2.65      2.26 o 
  -1  18   9       70.36       75.28      4.48 o 
   0  18   9       37.00       39.78      5.22 o 
   1  18   9       50.49       57.07      5.09 o 
   2  18   9       56.06       52.97      8.71 o 
   3  18   9        3.88       19.94      7.42 o 
  -9  19   9       19.72       27.06      8.07 o 
  -8  19   9       37.02       31.50      7.22 o 
  -7  19   9        6.35        2.46      3.50 o 
  -6  19   9        5.67        4.51      3.70 o 
  -5  19   9       11.34       13.17      2.67 o 
  -4  19   9       88.76       96.34      3.50 o 
  -3  19   9        0.04       -0.96      2.20 o 
  -2  19   9       51.27       50.59      3.20 o 
  -1  19   9       20.68       25.67      4.20 o 
   0  19   9        5.18       10.68      3.02 o 
   1  19   9        5.69        2.99      3.75 o 
   2  19   9        6.53        7.64      6.26 o 
   3  19   9        5.69        2.41      9.66 o 
  -9  20   9       20.11       18.39      7.73 o 
  -8  20   9        1.40        6.59      7.70 o 
  -7  20   9        0.43       -2.39      3.38 o 
  -6  20   9        2.83        2.39      3.16 o 
  -5  20   9        2.23       -2.00      2.41 o 
  -4  20   9      292.93      284.77      8.57 o 
  -3  20   9       21.08       22.38      2.33 o 
  -2  20   9        5.21        8.72      2.81 o 
  -1  20   9      113.97      111.06      4.72 o 
   0  20   9       39.00       40.81      3.82 o 
   1  20   9       28.35       24.54      4.25 o 
   2  20   9        6.78       12.46     19.96 o 
   3  20   9       35.93       30.95     12.77 o 
  -9  21   9       16.13       28.35      7.76 o 
  -8  21   9       59.22       73.71      8.72 o 
  -7  21   9        2.89        4.02      3.50 o 
  -6  21   9       23.81       27.89      3.24 o 
  -5  21   9       75.81       72.92      3.96 o 
  -4  21   9       46.41       39.31      3.32 o 
  -3  21   9       18.90       16.67      2.29 o 
  -2  21   9       34.51       31.94      3.25 o 
  -1  21   9        4.26        4.00      2.69 o 
   0  21   9        0.12        6.37      9.73 o 
   1  21   9        0.36       -4.35      4.18 o 
   2  21   9        4.46       14.18      6.57 o 
   3  21   9       86.35      114.86     10.88 o 
  -9  22   9        2.72        1.98      6.96 o 
  -8  22   9      154.07      155.79     13.21 o 
  -7  22   9        5.04       11.71      4.66 o 
  -6  22   9        5.84       11.57      2.95 o 
  -5  22   9        2.18        3.49      2.62 o 
  -4  22   9       59.12       60.46      3.18 o 
  -3  22   9        0.65        2.23      2.10 o 
  -2  22   9        1.15        1.67      2.65 o 
  -1  22   9      120.59      112.45      5.22 o 
   0  22   9        8.19       20.40     10.20 o 
   1  22   9       77.14       68.82      6.44 o 
   2  22   9       12.98       13.63      6.60 o 
  -9  23   9       40.94       40.05     13.38 o 
  -8  23   9        0.36       -0.75      6.14 o 
  -7  23   9       66.77       70.16      6.32 o 
  -6  23   9       25.87       29.29      3.69 o 
  -5  23   9       91.15       85.41      4.36 o 
  -4  23   9       41.22       39.90      2.92 o 
  -3  23   9       16.57       12.46      2.35 o 
  -2  23   9       61.73       65.83      5.60 o 
  -1  23   9       76.22       79.62      4.72 o 
   0  23   9        5.76        8.92     10.20 o 
   1  23   9        8.59        3.68      7.91 o 
   2  23   9       38.02       29.91      7.19 o 
  -9  24   9        0.89        3.19      6.83 o 
  -8  24   9       62.40       55.94      8.28 o 
  -7  24   9       12.16       11.85      4.74 o 
  -6  24   9        2.86        1.47      3.04 o 
  -5  24   9        0.00       -2.37      2.63 o 
  -4  24   9        2.16        1.76      2.23 o 
  -3  24   9       28.89       25.22      2.59 o 
  -2  24   9        1.34        0.62      2.78 o 
  -1  24   9        1.25        3.25      3.74 o 
   0  24   9       35.67       38.64     11.21 o 
   1  24   9       10.08       17.10      4.97 o 
   2  24   9       65.02       66.92      8.68 o 
  -8  25   9       10.88       11.33     14.02 o 
  -7  25   9        0.34       -2.18      6.11 o 
  -6  25   9       14.14       20.31      3.71 o 
  -5  25   9       52.18       45.72      4.26 o 
  -4  25   9       40.69       45.50      4.67 o 
  -3  25   9        1.70        2.16      2.21 o 
  -2  25   9       62.43       68.51      7.62 o 
  -1  25   9        0.32        6.53      4.65 o 
   0  25   9        0.06        5.82      5.14 o 
   1  25   9        7.92       14.01      6.17 o 
   2  25   9        8.24        6.47     13.14 o 
  -8  26   9       17.41       15.81     22.23 o 
  -7  26   9       14.30        6.93      5.67 o 
  -6  26   9        5.24        7.96      5.24 o 
  -5  26   9       19.53       27.19      3.25 o 
  -4  26   9       48.84       56.31      4.37 o 
  -3  26   9        7.69        9.10      2.77 o 
  -2  26   9        5.15        2.45      3.49 o 
  -1  26   9        8.55        3.11      6.35 o 
   0  26   9       56.33       66.95      7.52 o 
   1  26   9        1.28        4.64      5.73 o 
   2  26   9       68.43       66.09     10.50 o 
  -8  27   9        8.90        9.16      8.78 o 
  -7  27   9       33.64       31.16      6.77 o 
  -6  27   9       14.45       14.87      3.95 o 
  -5  27   9        4.54        8.63      2.96 o 
  -4  27   9        6.95        6.85      4.84 o 
  -3  27   9      123.79      136.61      6.84 o 
  -2  27   9        5.78        9.28      3.81 o 
  -1  27   9        0.05        7.26      5.84 o 
   0  27   9      109.30      125.19      9.52 o 
   1  27   9        0.93       -8.85     10.81 o 
   2  27   9        1.43        6.13     13.31 o 
  -8  28   9       16.42       14.61      6.99 o 
  -7  28   9       37.31       38.02      7.10 o 
  -6  28   9        3.91        9.65      4.70 o 
  -5  28   9       20.04       16.38      5.34 o 
  -4  28   9       23.99       33.58      4.23 o 
  -3  28   9       38.23       35.58      4.49 o 
  -2  28   9        3.31        6.61      3.22 o 
  -1  28   9        5.99       -2.78      7.97 o 
   0  28   9        5.64       16.47      5.85 o 
   1  28   9        3.48        8.58     11.75 o 
  -8  29   9        8.45       -1.36      6.31 o 
  -7  29   9       17.72       22.08     11.28 o 
  -6  29   9       43.41       44.69      5.92 o 
  -5  29   9        2.08       -3.61      3.39 o 
  -4  29   9        0.00        1.02      3.43 o 
  -3  29   9        7.57        7.70      3.42 o 
  -2  29   9       10.63       11.45      3.42 o 
  -1  29   9        0.14       -1.40      5.24 o 
   0  29   9       53.69       47.99      7.24 o 
   1  29   9       36.48       49.72     14.25 o 
  -7  30   9      146.04      174.65     17.87 o 
  -6  30   9       43.96       50.66      6.39 o 
  -5  30   9        0.74       -1.45      3.50 o 
  -4  30   9       48.17       57.41      4.89 o 
  -3  30   9        9.54        9.89      3.56 o 
  -2  30   9        0.40       -1.36      3.52 o 
  -1  30   9        1.86        4.39      5.59 o 
   0  30   9       40.31       36.99      9.80 o 
   1  30   9        0.65        1.96     11.69 o 
  -7  31   9        0.20        1.26      5.84 o 
  -6  31   9       79.40       83.08      8.35 o 
  -5  31   9        3.39        5.58      4.77 o 
  -4  31   9        0.06        1.11      5.13 o 
  -3  31   9        0.00       -4.03      4.24 o 
  -2  31   9        9.82        9.16      3.67 o 
  -1  31   9       27.66       25.75      6.76 o 
   0  31   9       17.03       22.84      6.62 o 
   1  31   9       66.84       65.78     15.91 o 
  -7  32   9       33.45       33.26      7.33 o 
  -6  32   9        0.00        3.23      5.05 o 
  -5  32   9        1.11        1.35      4.57 o 
  -4  32   9       23.29       26.25      5.43 o 
  -3  32   9       27.06       30.15      5.42 o 
  -2  32   9       17.97       19.02      5.13 o 
  -1  32   9        2.85        0.56      6.55 o 
   0  32   9       12.31       13.69      6.38 o 
  -6  33   9        1.80        5.26      6.19 o 
  -5  33   9        2.61        7.85      5.31 o 
  -4  33   9        2.37       -2.35      4.61 o 
  -3  33   9        0.01       -1.99      4.64 o 
  -2  33   9        1.73       -3.23      4.49 o 
  -1  33   9      118.54      126.69     19.25 o 
   0  33   9       38.57       47.70      7.93 o 
  -6  34   9        0.00       -6.83      4.68 o 
  -5  34   9        3.46       -0.49      8.13 o 
  -4  34   9        5.75       -1.75      4.87 o 
  -3  34   9       95.68       86.97      7.42 o 
  -2  34   9       28.29       40.43      5.93 o 
  -1  34   9       38.48       51.80      8.12 o 
  -5  35   9        0.54        4.18      5.57 o 
  -4  35   9        0.19        1.76      5.08 o 
  -3  35   9       33.68       35.21      6.02 o 
  -2  35   9       55.97       50.97      6.44 o 
  -1  35   9        2.28       -5.98      6.10 o 
  -5  36   9       19.42       27.90      6.23 o 
  -4  36   9        0.33       -3.47      5.10 o 
  -3  36   9       11.02       15.92      5.71 o 
  -2  36   9       39.73       40.98      6.32 o 
  -4  37   9        7.35       -1.92      5.30 o 
  -3  37   9        7.47        4.09      5.79 o 
 -10   0  10        5.31        5.47     11.55 o 
  -9   0  10       12.68       12.19      6.91 o 
  -8   0  10        0.49       -6.74      5.37 o 
  -7   0  10      277.23      251.35     11.36 o 
  -6   0  10       38.88       38.10      4.66 o 
  -5   0  10        8.37       15.67      8.38 o 
  -4   0  10      553.26      583.47     30.33 o 
  -3   0  10        1.52        0.54      7.77 o 
  -2   0  10       11.03       34.18     11.15 o 
  -1   0  10      107.85      104.70      9.73 o 
   0   0  10        6.94        5.75      4.50 o 
   1   0  10       41.32       35.76      8.31 o 
   2   0  10       26.44       25.91     10.34 o 
   3   0  10      284.53      281.84     21.01 o 
 -10   1  10        1.05        0.84      8.78 o 
  -9   1  10        1.47       -3.24      4.75 o 
  -8   1  10       19.92       18.98      4.44 o 
  -7   1  10        0.16        4.00      3.53 o 
  -6   1  10       15.81       19.28      2.96 o 
  -5   1  10        0.13       -0.02      4.77 o 
  -4   1  10      209.13      210.54     15.37 o 
  -3   1  10        1.17        2.88     12.09 o 
  -2   1  10       52.90       44.00      8.41 o 
  -1   1  10       43.18       50.02      2.81 o 
   0   1  10       69.72       61.59      4.33 o 
   1   1  10       29.81       24.46      4.23 o 
   2   1  10       74.94       74.99      6.23 o 
   3   1  10       78.05      117.13     11.08 o 
 -10   2  10        0.21        6.39     10.94 o 
  -9   2  10        4.20       -5.03      4.82 o 
  -8   2  10        0.01       -1.18      3.79 o 
  -7   2  10        0.24       -1.42      3.98 o 
  -6   2  10       14.57       10.34      2.83 o 
  -5   2  10        0.11       -1.20      1.82 o 
  -4   2  10      704.16      737.86     40.80 o 
  -3   2  10       27.60       23.05      6.64 o 
  -2   2  10        0.76        4.09      6.01 o 
  -1   2  10      109.05      114.87      4.01 o 
   0   2  10       74.88       67.01      4.40 o 
   1   2  10       16.65       13.57      4.06 o 
   2   2  10        4.14       11.26      4.59 o 
   3   2  10      276.94      323.79     15.74 o 
 -10   3  10       29.65       44.69      9.73 o 
  -9   3  10        0.04       -4.44      4.49 o 
  -8   3  10        0.71       -1.38      6.00 o 
  -7   3  10       94.98      109.44     11.08 o 
  -6   3  10        0.02        0.34      2.67 o 
  -5   3  10        2.03        3.20      1.87 o 
  -4   3  10      298.61      343.90     15.57 o 
  -3   3  10      102.06       94.17      9.79 o 
  -2   3  10       39.41       30.37      4.01 o 
  -1   3  10      161.89      180.39      6.21 o 
   0   3  10      167.00      178.70      6.33 o 
   1   3  10        1.07        4.70      3.73 o 
   2   3  10        0.24        8.88      4.54 o 
   3   3  10       33.16       43.83     10.64 o 
 -10   4  10      302.95      374.61     18.21 o 
  -9   4  10        4.01        0.62      4.58 o 
  -8   4  10        0.28       -1.18      3.89 o 
  -7   4  10       22.00       28.08      3.94 o 
  -6   4  10        0.08        3.32      2.50 o 
  -5   4  10       41.69       38.33      3.37 o 
  -4   4  10       88.41       85.80      9.12 o 
  -3   4  10       71.61       87.02      9.46 o 
  -2   4  10       22.70       19.46      3.91 o 
  -1   4  10        7.87        3.74      3.54 o 
   0   4  10       27.83       26.84      3.59 o 
   1   4  10        2.63        6.57      3.83 o 
   2   4  10        0.77        4.34      4.43 o 
   3   4  10        0.57       -1.85     15.67 o 
 -10   5  10      422.78      551.42     22.07 o 
  -9   5  10       13.86       23.43      6.14 o 
  -8   5  10       28.64       30.61      4.75 o 
  -7   5  10        0.33        0.39      3.34 o 
  -6   5  10       32.09       33.01      3.34 o 
  -5   5  10        2.54        3.14      2.16 o 
  -4   5  10       11.88       10.27      5.73 o 
  -3   5  10      777.05      739.59     25.41 o 
  -2   5  10        2.36        3.81      2.24 o 
  -1   5  10       59.57       62.87      4.28 o 
   0   5  10        0.00        4.13      4.77 o 
   1   5  10       16.66       25.61      4.34 o 
   2   5  10       52.79       61.28      5.94 o 
   3   5  10        1.21       -6.57      6.50 o 
 -10   6  10      136.36      159.90     13.33 o 
  -9   6  10       48.41       56.87      7.09 o 
  -8   6  10       34.79       34.09      4.83 o 
  -7   6  10        3.95        0.88      3.26 o 
  -6   6  10        0.84       -0.56      2.35 o 
  -5   6  10       40.50       36.14      3.09 o 
  -4   6  10      158.04      150.85      8.53 o 
  -3   6  10      519.29      460.86     12.55 o 
  -2   6  10       67.39       61.81      3.69 o 
  -1   6  10       98.29       98.91      8.00 o 
   0   6  10       54.86       64.34      4.39 o 
   1   6  10       85.82       92.45      6.32 o 
   2   6  10      102.73      135.53      7.60 o 
   3   6  10       28.70       39.03      8.41 o 
 -10   7  10        0.90       12.66      8.18 o 
  -9   7  10       25.69       18.82      6.09 o 
  -8   7  10        0.38       -4.95      4.22 o 
  -7   7  10        1.37        8.97      3.48 o 
  -6   7  10       58.74       54.58      3.90 o 
  -5   7  10       40.90       41.05      3.13 o 
  -4   7  10       19.31       19.56      2.76 o 
  -3   7  10      222.31      204.07      6.26 o 
  -2   7  10       44.23       43.17      3.43 o 
  -1   7  10        2.97        0.09      2.98 o 
   0   7  10       46.63       54.41      6.47 o 
   1   7  10       26.63       22.73      5.71 o 
   2   7  10       32.48       34.45      5.30 o 
   3   7  10        7.25       15.43      7.29 o 
 -10   8  10        1.26        1.68     16.92 o 
  -9   8  10       75.72       70.78      8.55 o 
  -8   8  10        1.63        1.72      6.26 o 
  -7   8  10       52.13       57.23      4.56 o 
  -6   8  10        8.82       14.18      2.92 o 
  -5   8  10      117.75      136.26      5.18 o 
  -4   8  10       10.40        7.19      2.85 o 
  -3   8  10       93.22      102.76      4.84 o 
  -2   8  10       53.73       58.59      3.74 o 
  -1   8  10       21.32       26.55      2.69 o 
   0   8  10        1.77        2.32      3.05 o 
   1   8  10       78.56       84.10      9.81 o 
   2   8  10      144.10      141.78      8.07 o 
   3   8  10        0.03        2.35      6.82 o 
 -10   9  10       15.81        7.91     12.63 o 
  -9   9  10        1.60        9.72      5.70 o 
  -8   9  10        4.35       11.30      3.66 o 
  -7   9  10        1.01        1.44      3.49 o 
  -6   9  10       17.09       23.10      2.97 o 
  -5   9  10      384.81      370.10      9.01 o 
  -4   9  10        9.14        5.75      2.30 o 
  -3   9  10        9.53       20.69      4.37 o 
  -2   9  10       88.36       90.37      6.06 o 
  -1   9  10       31.70       32.63      4.19 o 
   0   9  10       12.67        9.72      4.20 o 
   1   9  10        4.16        7.02      5.71 o 
   2   9  10      307.36      320.19     14.61 o 
 -10  10  10        2.65       11.45      7.92 o 
  -9  10  10       12.06       14.39      5.88 o 
  -8  10  10       18.60       24.12      4.44 o 
  -7  10  10      114.61      115.36      5.77 o 
  -6  10  10      113.27       99.28      4.52 o 
  -5  10  10      408.77      412.47     12.97 o 
  -4  10  10       35.07       36.51      4.50 o 
  -3  10  10       63.38       64.84      9.51 o 
  -2  10  10        0.32        0.66      5.65 o 
  -1  10  10       44.63       47.05     10.20 o 
   0  10  10        6.53        4.32      3.22 o 
   1  10  10       50.54       48.30      4.89 o 
   2  10  10      111.85      125.08     10.09 o 
 -10  11  10        6.90       12.65      8.10 o 
  -9  11  10       34.71       49.60     15.30 o 
  -8  11  10        1.76        4.03      3.97 o 
  -7  11  10        2.31        3.94      3.40 o 
  -6  11  10       96.68       88.61      5.30 o 
  -5  11  10      498.04      491.32      9.71 o 
  -4  11  10       60.63       52.34      3.92 o 
  -3  11  10      138.31      132.44      6.72 o 
  -2  11  10        4.19       10.60      5.70 o 
  -1  11  10       94.90      108.97      6.53 o 
   0  11  10        0.11        1.97      3.11 o 
   1  11  10      193.12      177.79      7.40 o 
   2  11  10       27.24       32.77      7.18 o 
  -9  12  10      242.67      309.61     29.59 o 
  -8  12  10       30.70       33.22      4.69 o 
  -7  12  10      137.79      135.56      7.50 o 
  -6  12  10        5.05        4.27      2.68 o 
  -5  12  10      258.09      255.17      8.19 o 
  -4  12  10       49.90       48.80      6.02 o 
  -3  12  10       28.28       33.01      4.23 o 
  -2  12  10      249.34      231.26     16.65 o 
  -1  12  10        7.70       11.65      4.18 o 
   0  12  10        5.11        0.53      3.08 o 
   1  12  10       31.10       37.34      4.67 o 
   2  12  10        2.10        3.26      5.22 o 
  -9  13  10      326.67      345.15     16.12 o 
  -8  13  10       23.32       30.94      4.67 o 
  -7  13  10        0.03        2.75      3.36 o 
  -6  13  10       18.24       14.08      3.26 o 
  -5  13  10       52.98       53.12      2.98 o 
  -4  13  10       54.05       44.65      4.71 o 
  -3  13  10      260.43      249.51      6.45 o 
  -2  13  10       22.67       17.53      3.55 o 
  -1  13  10      113.39      111.55      6.81 o 
   0  13  10        0.05       -0.66      3.07 o 
   1  13  10        6.28        6.46      4.47 o 
   2  13  10       91.22       97.71      7.84 o 
  -9  14  10      136.33      154.82     14.05 o 
  -8  14  10       30.67       35.39      5.44 o 
  -7  14  10       82.27       93.19      5.45 o 
  -6  14  10       13.31       11.90      2.97 o 
  -5  14  10      103.15       94.78      5.38 o 
  -4  14  10       31.13       29.23      4.26 o 
  -3  14  10        2.17        4.90      2.63 o 
  -2  14  10      507.82      474.44     12.24 o 
  -1  14  10        0.72        4.00      4.24 o 
   0  14  10        4.70        1.78      3.86 o 
   1  14  10        8.49       11.94      4.18 o 
   2  14  10        0.56        0.43      5.32 o 
  -9  15  10       24.56       34.14      7.85 o 
  -8  15  10        9.25       15.30      8.00 o 
  -7  15  10        8.25        4.57      3.45 o 
  -6  15  10       37.84       40.24      3.58 o 
  -5  15  10        1.91        0.47      2.61 o 
  -4  15  10       12.22        9.94      3.79 o 
  -3  15  10       54.07       58.33      7.02 o 
  -2  15  10      116.61      111.24      5.93 o 
  -1  15  10       77.06       83.67      6.40 o 
   0  15  10        0.29       -0.74      3.18 o 
   1  15  10      314.12      348.70     10.34 o 
   2  15  10        2.42        1.34      6.03 o 
  -9  16  10       17.35       27.18      7.50 o 
  -8  16  10       17.02       21.21      6.56 o 
  -7  16  10        6.57        6.98      3.79 o 
  -6  16  10      309.70      333.09     14.04 o 
  -5  16  10       17.63       18.71      3.27 o 
  -4  16  10        4.31        4.85      2.23 o 
  -3  16  10        0.27        0.15      2.80 o 
  -2  16  10      130.66      125.89      7.79 o 
  -1  16  10        0.00        0.28      3.83 o 
   0  16  10        1.60       -0.19      3.23 o 
   1  16  10      250.10      300.35     10.92 o 
   2  16  10        0.34        4.72      8.92 o 
  -9  17  10        0.03       -6.67      6.30 o 
  -8  17  10       20.88       18.01      9.03 o 
  -7  17  10       22.19       28.49      4.03 o 
  -6  17  10      354.19      354.98      8.82 o 
  -5  17  10       98.65       99.32      4.24 o 
  -4  17  10        0.05       -0.48      2.55 o 
  -3  17  10        8.36        7.13      2.69 o 
  -2  17  10       49.63       51.17      4.18 o 
  -1  17  10       30.47       27.41      3.85 o 
   0  17  10        0.35        1.64      3.24 o 
   1  17  10      245.01      256.57     18.15 o 
   2  17  10       46.50       38.89      7.58 o 
  -9  18  10        1.68        8.01      6.82 o 
  -8  18  10        0.67       11.22      4.83 o 
  -7  18  10       20.40       24.82      6.32 o 
  -6  18  10      286.48      278.22      7.72 o 
  -5  18  10       54.93       41.79      3.24 o 
  -4  18  10        7.48        6.84      2.28 o 
  -3  18  10       15.28       15.34      2.97 o 
  -2  18  10       10.09       15.84      3.62 o 
  -1  18  10       22.99       19.57      4.09 o 
   0  18  10        1.26        4.35      3.40 o 
   1  18  10      135.96      125.51     10.38 o 
   2  18  10       57.30       82.96      9.14 o 
  -9  19  10        0.03      -10.20     10.37 o 
  -8  19  10       96.35      103.52     11.26 o 
  -7  19  10       20.18       26.01      4.61 o 
  -6  19  10      204.21      202.01      7.76 o 
  -5  19  10       55.06       53.07      3.63 o 
  -4  19  10        1.72        3.21      2.52 o 
  -3  19  10       64.96       65.76      6.21 o 
  -2  19  10       21.15       26.01      6.45 o 
  -1  19  10        5.37        4.45      3.68 o 
   0  19  10        8.33       12.38      4.57 o 
   1  19  10        1.08        4.24      5.58 o 
   2  19  10       24.72       28.53      7.22 o 
  -9  20  10        4.10        5.38     11.89 o 
  -8  20  10      307.02      317.17     11.75 o 
  -7  20  10       50.34       60.66      8.33 o 
  -6  20  10      122.45      127.80      6.37 o 
  -5  20  10       13.61       15.58      2.68 o 
  -4  20  10       17.77       17.26      2.65 o 
  -3  20  10        4.29        8.95      3.75 o 
  -2  20  10        2.73        2.72      3.63 o 
  -1  20  10       39.76       37.70      4.65 o 
   0  20  10        0.09        5.34      4.47 o 
   1  20  10        0.29        5.05      5.81 o 
  -8  21  10      269.54      292.19     13.56 o 
  -7  21  10        3.11        2.79      4.06 o 
  -6  21  10        8.75       13.23      3.74 o 
  -5  21  10        1.33       -1.22      2.99 o 
  -4  21  10        6.04        2.87      2.19 o 
  -3  21  10        0.00       -2.36      2.39 o 
  -2  21  10       58.59       51.61      3.90 o 
  -1  21  10      197.17      197.46     13.53 o 
   0  21  10       10.14       13.50      9.53 o 
   1  21  10        3.03       -6.02      4.48 o 
  -8  22  10       65.62       75.17     14.63 o 
  -7  22  10        5.18        6.80      4.15 o 
  -6  22  10       38.15       42.56      4.60 o 
  -5  22  10        0.05       -1.11      2.65 o 
  -4  22  10        8.11        4.53      2.29 o 
  -3  22  10       58.86       55.82      3.12 o 
  -2  22  10       12.16       19.11      3.26 o 
  -1  22  10      110.94      117.40      6.77 o 
   0  22  10       52.22       53.40      7.70 o 
   1  22  10       50.97       58.41      7.33 o 
  -8  23  10        2.16        0.17     10.67 o 
  -7  23  10       10.14        9.67      6.76 o 
  -6  23  10       27.58       34.77      5.02 o 
  -5  23  10       28.63       31.40      3.29 o 
  -4  23  10       17.68       15.20      2.52 o 
  -3  23  10       24.36       24.49      2.67 o 
  -2  23  10        0.19       -0.87      4.79 o 
  -1  23  10        5.81        1.55      4.97 o 
   0  23  10      170.37      170.89      8.29 o 
   1  23  10       46.65       52.00      7.59 o 
  -8  24  10       31.68       32.27      7.38 o 
  -7  24  10      124.81      126.66     11.56 o 
  -6  24  10        0.32        0.23      3.60 o 
  -5  24  10        0.10       -3.75      3.04 o 
  -4  24  10      192.78      179.44      5.71 o 
  -3  24  10       11.22       13.02      3.50 o 
  -2  24  10        4.45       -2.00      3.75 o 
  -1  24  10        9.34        7.51      5.21 o 
   0  24  10      206.59      230.84     10.03 o 
   1  24  10       24.62       26.62      6.50 o 
  -8  25  10       35.71       32.02      7.17 o 
  -7  25  10       69.79       61.05      6.11 o 
  -6  25  10        3.02       11.31      3.96 o 
  -5  25  10       62.83       59.08      4.59 o 
  -4  25  10       36.54       30.91      3.31 o 
  -3  25  10        0.23        1.49      2.61 o 
  -2  25  10        4.75       -6.82      4.55 o 
  -1  25  10       86.22       85.55      7.99 o 
   0  25  10      200.20      242.13     11.05 o 
  -7  26  10      216.80      245.70     12.41 o 
  -6  26  10        1.95        2.77      4.63 o 
  -5  26  10        1.83        0.72      3.33 o 
  -4  26  10        0.01       -4.08      3.21 o 
  -3  26  10        0.07       -4.36      2.91 o 
  -2  26  10        2.88       -0.74      5.37 o 
  -1  26  10       55.12       52.70      7.08 o 
   0  26  10      281.21      297.08     10.95 o 
  -7  27  10      474.75      462.02     17.03 o 
  -6  27  10        0.19       -4.63      3.74 o 
  -5  27  10       24.70       28.93      4.15 o 
  -4  27  10       49.38       51.73      5.11 o 
  -3  27  10        1.85       -1.22      3.10 o 
  -2  27  10        0.14       -3.42      3.81 o 
  -1  27  10        0.18        8.03      8.41 o 
   0  27  10       24.32       26.17      5.50 o 
  -7  28  10       40.49       53.24     10.81 o 
  -6  28  10        0.94        2.80      4.01 o 
  -5  28  10        2.22       -0.91      3.38 o 
  -4  28  10       29.73       31.57      4.20 o 
  -3  28  10        2.61        4.93      3.32 o 
  -2  28  10        8.78        5.07      3.91 o 
  -1  28  10        4.39       10.68      5.85 o 
   0  28  10       74.32       88.53      8.90 o 
  -7  29  10       92.30      109.60      9.52 o 
  -6  29  10        0.18        2.17      5.17 o 
  -5  29  10        1.81       -1.19      3.47 o 
  -4  29  10        6.85        6.93      3.54 o 
  -3  29  10       15.42       16.07      3.70 o 
  -2  29  10        0.65        3.71      3.53 o 
  -1  29  10       38.01       32.69     13.85 o 
  -6  30  10        1.25        6.29      4.90 o 
  -5  30  10        2.14        0.00      3.66 o 
  -4  30  10        0.78        0.20      3.72 o 
  -3  30  10        5.43        3.94      4.02 o 
  -2  30  10       33.15       31.84      4.35 o 
  -1  30  10       73.60       90.29      9.05 o 
  -6  31  10        9.69        4.94      4.97 o 
  -5  31  10        1.27       -6.67      4.47 o 
  -4  31  10        4.27        0.88      4.07 o 
  -3  31  10       32.14       29.98      4.35 o 
  -2  31  10        0.39       -0.14      4.15 o 
  -5  32  10        2.52        1.30      5.22 o 
  -4  32  10        7.33        2.23      5.02 o 
  -3  32  10       49.15       30.77      5.87 o 
  -2  32  10       34.42       32.21      5.79 o 
  -4  33  10        6.69        5.87      5.46 o 
  -3  33  10       38.99       47.62      6.43 o 
  -9   1  11        2.51       -0.16      4.78 o 
  -8   1  11        1.66       -1.11      4.09 o 
  -7   1  11        1.01        1.76      3.53 o 
  -6   1  11        1.96        4.05      3.05 o 
  -5   1  11        7.70        7.74      5.76 o 
  -4   1  11        1.14        5.60      6.02 o 
  -2   1  11       11.12        6.65      3.14 o 
  -1   1  11        0.12       -0.99      4.13 o 
   0   1  11       11.36       21.23      4.04 o 
   1   1  11        2.88       11.18      3.97 o 
  -9   2  11        1.81       -1.13      4.32 o 
  -8   2  11       10.51        8.55      3.97 o 
  -7   2  11        6.39        4.31      4.12 o 
  -6   2  11       11.87        9.77      3.39 o 
  -5   2  11       18.64       19.59      6.70 o 
  -4   2  11       95.17       86.67     13.58 o 
  -2   2  11       14.82       15.25      3.23 o 
  -1   2  11        0.69        2.45      4.13 o 
   0   2  11       10.83       11.51      3.92 o 
   1   2  11        0.17        7.70      4.01 o 
  -9   3  11        9.35       15.14      4.79 o 
  -8   3  11       13.50       10.10      4.03 o 
  -7   3  11       15.28       15.34      4.09 o 
  -6   3  11       17.65       12.89      5.15 o 
  -5   3  11        8.69        8.01      2.30 o 
  -4   3  11       19.18       23.17      9.66 o 
  -2   3  11       70.98       62.22      7.03 o 
  -1   3  11        0.03        6.13      4.30 o 
   0   3  11      118.30      116.72      7.80 o 
   1   3  11        1.50       -1.74      3.82 o 
  -9   4  11        4.71       -0.17      4.60 o 
  -8   4  11       22.03       19.77      4.16 o 
  -7   4  11       26.21       31.79      6.44 o 
  -6   4  11        9.98        7.68      3.27 o 
  -5   4  11       10.98       10.66      2.42 o 
  -4   4  11        3.77       19.73      9.80 o 
  -3   4  11       17.19       12.02     10.20 o 
  -2   4  11       23.65       22.63      5.74 o 
  -1   4  11        1.72        2.30      4.42 o 
   0   4  11        1.16        1.84      3.71 o 
   1   4  11        0.88        6.03      3.90 o 
  -9   5  11        4.35        3.09      4.43 o 
  -8   5  11       33.91       35.51      4.51 o 
  -7   5  11       21.98       15.65      5.82 o 
  -6   5  11       10.34       12.73      3.35 o 
  -5   5  11       15.63       10.53      2.58 o 
  -4   5  11        2.99        0.78      2.20 o 
  -3   5  11        5.95        6.59      3.74 o 
  -2   5  11      146.00      148.75     10.34 o 
  -1   5  11       15.35       16.81      4.58 o 
   0   5  11       77.80       72.94      5.45 o 
   1   5  11        7.91       15.87      4.08 o 
  -9   6  11        2.68        1.10      4.51 o 
  -8   6  11       18.82       18.64      5.05 o 
  -7   6  11       80.65       94.90     10.03 o 
  -6   6  11        0.44        5.89      3.37 o 
  -5   6  11       60.02       60.87      3.83 o 
  -4   6  11       78.14       66.29      3.76 o 
  -3   6  11      197.57      184.79     15.67 o 
  -2   6  11        0.59        1.28      5.34 o 
  -1   6  11       14.16        9.37      5.17 o 
   0   6  11        0.14       -1.03      5.28 o 
   1   6  11        0.03        2.29      4.23 o 
  -9   7  11        0.23       -6.80      4.53 o 
  -8   7  11       68.19       75.37      5.99 o 
  -7   7  11        9.36       10.51      4.20 o 
  -6   7  11        1.18        6.05      3.12 o 
  -5   7  11       38.68       32.93      4.23 o 
  -4   7  11       27.64       20.34      6.55 o 
  -3   7  11      145.60      124.09     11.21 o 
  -2   7  11      202.06      171.59     11.69 o 
  -1   7  11        7.50        6.45      4.33 o 
   0   7  11       42.58       37.26      4.56 o 
   1   7  11       20.33       18.50      4.93 o 
  -9   8  11        1.17        8.89      5.21 o 
  -8   8  11        1.80        1.11      3.71 o 
  -7   8  11      115.42      131.83      8.73 o 
  -6   8  11        1.16        1.53      3.27 o 
  -5   8  11        7.90        5.59      2.96 o 
  -4   8  11       19.06       16.59      3.83 o 
  -3   8  11       29.71       38.89      5.30 o 
  -2   8  11       15.52       20.74      6.15 o 
  -1   8  11        6.49        8.41      4.30 o 
   0   8  11        3.30        9.39      3.72 o 
   1   8  11        0.00        3.25      3.86 o 
  -9   9  11        0.35        1.39      4.95 o 
  -8   9  11       61.48       68.98      7.61 o 
  -7   9  11        0.15        5.18      4.15 o 
  -6   9  11        5.81        7.72      3.19 o 
  -5   9  11       36.81       32.38      3.72 o 
  -4   9  11        0.18        7.07      7.33 o 
  -3   9  11       90.42       69.69     10.17 o 
  -2   9  11       96.17       85.73      8.78 o 
  -1   9  11        5.58        4.48      4.17 o 
   0   9  11       13.65       12.47      3.93 o 
   1   9  11        2.57        2.78      3.82 o 
  -9  10  11       24.62       31.71      5.97 o 
  -8  10  11        1.20        6.90      4.40 o 
  -7  10  11       79.72       72.14      5.82 o 
  -6  10  11       25.01       18.09      4.03 o 
  -5  10  11       10.79        9.00      3.23 o 
  -4  10  11        1.83        7.20      8.55 o 
  -3  10  11        3.10       11.62      7.50 o 
  -2  10  11       42.92       43.66      4.28 o 
  -1  10  11        3.06       -0.12      4.09 o 
   0  10  11       17.08       21.70      9.05 o 
   1  10  11       58.39       53.30      5.20 o 
  -9  11  11        0.70        5.42      4.98 o 
  -8  11  11       14.69       17.36      4.05 o 
  -7  11  11       14.75       21.11      4.51 o 
  -6  11  11        5.89        4.60      3.33 o 
  -5  11  11        0.03       -0.16      2.08 o 
  -4  11  11       13.58       17.63      4.66 o 
  -3  11  11       10.34       11.04      4.63 o 
  -2  11  11        0.68        2.26      3.29 o 
  -1  11  11        3.91        5.21      3.71 o 
   0  11  11        2.15        1.09      3.62 o 
   1  11  11       26.28       29.79      5.37 o 
  -9  12  11       32.95       35.67      6.00 o 
  -8  12  11        2.08        3.34      3.71 o 
  -7  12  11        2.61        4.64      4.10 o 
  -6  12  11        3.20        2.12      3.88 o 
  -5  12  11        4.77        7.51      2.35 o 
  -4  12  11        2.71        4.81      3.45 o 
  -3  12  11        3.58        2.21      3.24 o 
  -2  12  11       12.07        8.94      3.73 o 
  -1  12  11        0.74        3.21      3.09 o 
   0  12  11       12.48       19.24      4.70 o 
   1  12  11        9.47       21.37      4.53 o 
  -9  13  11       14.26       20.91      9.42 o 
  -8  13  11        3.11        4.99      3.69 o 
  -7  13  11       25.28       32.28      6.48 o 
  -6  13  11        0.00       -2.49      3.21 o 
  -5  13  11        8.55        8.54      2.50 o 
  -4  13  11        1.59        2.87      3.56 o 
  -3  13  11       22.80       25.15      4.25 o 
  -2  13  11       73.33       62.78      5.29 o 
  -1  13  11        2.17       -0.84      3.06 o 
   0  13  11       89.01       98.56      6.85 o 
   1  13  11        8.86       17.45      5.65 o 
  -9  14  11        6.97       11.17      5.38 o 
  -8  14  11        0.03        2.89      3.73 o 
  -7  14  11       26.90       24.24      6.37 o 
  -6  14  11        7.29       11.20      4.22 o 
  -5  14  11        1.50        4.48      2.73 o 
  -4  14  11        0.34        0.18      3.76 o 
  -3  14  11        3.74        4.81      3.79 o 
  -2  14  11       42.39       28.62      4.43 o 
  -1  14  11        0.65       -0.82      3.00 o 
   0  14  11        0.89        1.87      3.80 o 
   1  14  11        4.23        3.72      4.50 o 
  -8  15  11       30.07       27.57      4.37 o 
  -7  15  11        9.91       10.13      3.31 o 
  -6  15  11       20.39       19.67      4.70 o 
  -5  15  11       12.09       14.09      2.91 o 
  -4  15  11        1.03        0.65      9.42 o 
  -3  15  11        0.58        0.59      3.65 o 
  -2  15  11        0.27       -3.17      3.71 o 
  -1  15  11       22.37       23.23      3.78 o 
   0  15  11      110.87      119.50      8.47 o 
  -8  16  11        0.36       -0.59      4.22 o 
  -7  16  11       43.99       42.83      4.56 o 
  -6  16  11        0.02        2.30      6.35 o 
  -5  16  11        8.58       10.36      2.94 o 
  -4  16  11        1.10       -5.06      3.82 o 
  -3  16  11       17.69       12.26      6.35 o 
  -2  16  11        0.29        3.84      3.84 o 
  -1  16  11        6.17        9.16      3.49 o 
   0  16  11       12.63       18.50      5.06 o 
  -8  17  11       30.01       43.12      5.47 o 
  -7  17  11        3.06        8.53      3.73 o 
  -6  17  11       31.89       40.69      5.58 o 
  -5  17  11        9.41        9.43      2.92 o 
  -4  17  11        2.51        0.47      2.49 o 
  -3  17  11        8.63       10.51      6.05 o 
  -2  17  11       12.81       13.61      4.36 o 
  -1  17  11       21.47       34.67      8.88 o 
   0  17  11       28.04       33.85      9.41 o 
  -8  18  11        6.25       10.40      4.70 o 
  -7  18  11       15.78       18.70      4.13 o 
  -6  18  11        7.17       12.45      4.88 o 
  -5  18  11        1.26       -3.88      2.84 o 
  -4  18  11        0.01        2.28      2.68 o 
  -3  18  11       12.62       15.59      5.81 o 
  -2  18  11        1.27        0.65      3.95 o 
  -1  18  11        6.30        4.79      4.31 o 
   0  18  11        3.59       10.47      4.89 o 
  -8  19  11        1.12        4.51      4.73 o 
  -7  19  11        1.09       -1.54      3.64 o 
  -6  19  11       33.96       28.33     11.96 o 
  -5  19  11       16.33       19.56      3.50 o 
  -4  19  11       22.15       19.52      3.23 o 
  -3  19  11       27.78       24.11      4.80 o 
  -2  19  11       17.52       17.61      4.76 o 
  -1  19  11        0.69       -0.70      4.17 o 
   0  19  11       13.57        4.03      6.23 o 
  -8  20  11       26.87       32.59      5.48 o 
  -7  20  11        1.63        3.75      3.70 o 
  -6  20  11       13.41       23.10      5.28 o 
  -5  20  11        0.59       -1.41      2.99 o 
  -4  20  11        2.63        3.90      2.81 o 
  -3  20  11        0.40       -0.50      7.36 o 
  -2  20  11        5.84        7.63      3.53 o 
  -1  20  11        0.34        1.66      6.86 o 
   0  20  11        1.91       -2.17      7.80 o 
  -7  21  11        6.14       11.88      4.04 o 
  -6  21  11        2.44        2.06      4.77 o 
  -5  21  11       15.17       19.30      3.74 o 
  -4  21  11       17.83       13.67      3.25 o 
  -3  21  11        0.19       -0.07      4.35 o 
  -2  21  11       31.98       28.47      4.14 o 
  -1  21  11       29.33       45.73      5.95 o 
  -7  22  11        0.00        5.34      6.70 o 
  -6  22  11        1.97        0.66      3.47 o 
  -5  22  11        0.13       -2.31      4.19 o 
  -4  22  11       13.46       11.85      3.02 o 
  -3  22  11        5.97        3.26      2.86 o 
  -2  22  11       30.06       29.64      4.28 o 
  -1  22  11       38.79       30.53      7.36 o 
  -7  23  11       25.45       32.16      4.95 o 
  -6  23  11        0.73        1.76      3.61 o 
  -5  23  11       19.11       21.89      4.06 o 
  -4  23  11        0.31        3.62      2.95 o 
  -3  23  11        1.84       -0.05      2.91 o 
  -2  23  11       10.47       16.37      4.04 o 
  -1  23  11       22.96       31.43     11.11 o 
  -7  24  11        3.27       -2.80      4.06 o 
  -6  24  11        1.79        3.82      5.34 o 
  -5  24  11        0.48       -4.59      3.52 o 
  -4  24  11       27.00       34.98      5.32 o 
  -3  24  11        0.52        0.57      3.22 o 
  -2  24  11        8.68       10.80      4.90 o 
  -1  24  11        2.54        0.02      5.25 o 
  -6  25  11        4.07       -2.55      3.78 o 
  -5  25  11       19.64       24.66      4.76 o 
  -4  25  11        5.31        2.55      3.03 o 
  -3  25  11        3.00        0.84      3.42 o 
  -2  25  11        3.81        6.11      4.96 o 
  -6  26  11        6.69        7.25      4.16 o 
  -5  26  11        0.63        4.01      3.95 o 
  -4  26  11        5.73        4.67      3.86 o 
  -3  26  11        0.08       -0.70      3.40 o 
  -2  26  11       31.21       34.85      7.51 o 
  -5  27  11       14.93        9.56      4.34 o 
  -4  27  11        4.25        6.75      3.53 o 
  -3  27  11       10.71        3.25      3.53 o 
  -4  28  11        2.02       -1.18      3.54 o 
  -8   0  12        1.80        9.05      7.57 o 
  -7   0  12        0.00        1.76      6.42 o 
  -6   0  12        0.04       -2.97      4.46 o 
  -2   0  12        0.52       -2.03      5.34 o 
  -1   0  12       56.82       48.98      8.98 o 
   0   0  12        0.42       -2.84      7.84 o 
  -8   1  12       16.27       18.42      5.80 o 
  -7   1  12       11.95       13.97      4.82 o 
  -6   1  12       16.49       20.82      3.87 o 
  -2   1  12        8.26        8.91      4.03 o 
  -1   1  12        6.96        3.18      4.99 o 
   0   1  12        2.41        4.54      7.70 o 
  -8   2  12      118.06      121.40      8.95 o 
  -7   2  12        0.48        1.66      4.33 o 
  -6   2  12        1.92        1.45      3.36 o 
  -3   2  12        2.41       -5.47      3.65 o 
  -2   2  12        0.86        5.51      3.78 o 
  -1   2  12       57.57       54.17      6.40 o 
   0   2  12        0.07        1.90      5.68 o 
  -8   3  12       16.75       17.80      5.83 o 
  -7   3  12        0.05        6.07      4.42 o 
  -6   3  12        4.39        4.08      5.57 o 
  -5   3  12      209.51      187.73      8.31 o 
  -3   3  12       15.33        8.58      4.46 o 
  -2   3  12        1.49       -0.23      6.28 o 
  -1   3  12        3.49       -1.91      5.98 o 
   0   3  12        2.09        6.55      6.72 o 
  -8   4  12        5.15       -1.39      5.25 o 
  -7   4  12        7.98        4.19      5.67 o 
  -6   4  12        8.53        7.78      4.12 o 
  -5   4  12      262.48      238.76      7.60 o 
  -3   4  12       10.41        6.55      4.59 o 
  -2   4  12        4.08        4.17      3.83 o 
  -1   4  12        5.96       12.11     10.17 o 
  -8   5  12        7.02       -2.68      5.20 o 
  -7   5  12       12.08       19.03      4.88 o 
  -6   5  12        0.00       -0.10      3.25 o 
  -5   5  12      225.56      224.15      7.63 o 
  -4   5  12      161.83      151.66      8.65 o 
  -3   5  12       25.84       19.86      5.34 o 
  -2   5  12        0.67       -3.04      3.65 o 
  -1   5  12       10.73        7.29      5.74 o 
  -8   6  12       16.63       21.87     10.88 o 
  -7   6  12       13.59        6.49      4.60 o 
  -6   6  12        0.43       -0.08      4.22 o 
  -5   6  12       47.23       38.67      3.64 o 
  -4   6  12       91.97      102.14      7.77 o 
  -3   6  12        0.08       18.71      5.34 o 
  -2   6  12        0.11        0.46      3.64 o 
  -1   6  12        5.06       -1.78      4.68 o 
  -8   7  12        0.25        1.46      5.20 o 
  -7   7  12        3.33       -1.79      7.33 o 
  -6   7  12        9.27       10.41      3.50 o 
  -5   7  12        0.27        2.57      3.51 o 
  -4   7  12       73.86       73.77      6.42 o 
  -3   7  12       24.95       20.00      5.54 o 
  -2   7  12        8.59       10.53      6.01 o 
  -1   7  12       35.19       43.34      6.15 o 
  -8   8  12       32.98       29.79      6.18 o 
  -7   8  12        2.53       -6.32      4.21 o 
  -6   8  12        0.65        0.30      3.37 o 
  -5   8  12       22.69       12.16      4.05 o 
  -4   8  12        0.41        1.08      4.05 o 
  -3   8  12       65.37       61.81      7.09 o 
  -2   8  12       11.25        6.39      3.83 o 
  -1   8  12       20.29       23.16      5.78 o 
  -8   9  12        1.06        0.95      4.52 o 
  -7   9  12       23.57       21.86      5.11 o 
  -6   9  12       34.14       36.21      4.37 o 
  -5   9  12       60.28       64.65      6.08 o 
  -4   9  12        0.95       -5.13      3.99 o 
  -3   9  12        4.87       -1.35      5.07 o 
  -2   9  12        6.50        4.51      3.75 o 
  -1   9  12       23.96       20.84      6.86 o 
  -8  10  12       22.78       26.86      5.32 o 
  -7  10  12        0.22       -0.31      4.50 o 
  -6  10  12       75.11       69.02      9.93 o 
  -5  10  12        7.22        6.69      4.05 o 
  -4  10  12       22.66       22.83      5.20 o 
  -3  10  12      141.54      147.74     10.88 o 
  -2  10  12        0.20        1.31      3.67 o 
  -1  10  12       19.58       21.78      5.48 o 
  -8  11  12        2.26        6.52      4.80 o 
  -7  11  12        0.18        1.20      4.49 o 
  -6  11  12      242.37      202.87     11.01 o 
  -5  11  12       35.75       37.09      5.54 o 
  -4  11  12        0.57       -0.41      4.26 o 
  -3  11  12      298.09      239.48     13.51 o 
  -2  11  12       11.16        8.61      3.88 o 
  -1  11  12        5.05        0.72      4.94 o 
  -7  12  12        3.65        1.38      4.41 o 
  -6  12  12      295.00      295.82     13.58 o 
  -5  12  12        5.84        6.11      2.43 o 
  -4  12  12       86.33       77.15      7.36 o 
  -3  12  12       80.68       71.54      8.17 o 
  -2  12  12       10.75        9.32      6.55 o 
  -1  12  12        9.76       10.33      5.07 o 
  -7  13  12        0.00        1.61      5.51 o 
  -6  13  12      140.34      155.17      9.80 o 
  -5  13  12        1.97        3.65      2.59 o 
  -4  13  12        6.03        6.55      4.86 o 
  -3  13  12       25.27       36.48      7.03 o 
  -2  13  12        0.22        4.26      6.08 o 
  -1  13  12        0.60       -2.48      4.82 o 
  -7  14  12        6.03        8.64      5.13 o 
  -6  14  12       37.87       34.39      5.81 o 
  -5  14  12        6.17        4.80      2.70 o 
  -4  14  12       57.14       63.57      7.36 o 
  -3  14  12       26.45       29.05      6.55 o 
  -2  14  12        2.80       -1.01      6.08 o 
  -1  14  12        3.12       -0.67      4.77 o 
  -7  15  12        0.00       -1.14      5.15 o 
  -6  15  12        7.31        4.32      4.93 o 
  -5  15  12        0.13        0.42      2.74 o 
  -4  15  12        5.70       11.62      5.27 o 
  -3  15  12      313.57      350.74     17.50 o 
  -2  15  12       34.07       30.06      7.63 o 
  -7  16  12        0.21        1.15      7.40 o 
  -6  16  12       19.12       22.41      4.75 o 
  -5  16  12        0.18        0.82      2.81 o 
  -4  16  12       26.16       23.00      6.22 o 
  -3  16  12       25.30       20.33      6.62 o 
  -2  16  12       15.57       22.43      7.36 o 
  -7  17  12        0.96        5.79      5.59 o 
  -6  17  12        5.27        1.31      6.82 o 
  -5  17  12        2.19        0.94      5.27 o 
  -4  17  12        0.05        5.06      2.91 o 
  -3  17  12       16.28       30.67      6.89 o 
  -2  17  12       32.21       41.81      8.41 o 
  -6  18  12       25.05       26.07      5.20 o 
  -5  18  12        1.67       -0.86      3.90 o 
  -4  18  12       16.35       11.35      4.22 o 
  -3  18  12       50.01       30.60      7.30 o 
  -2  18  12       25.89       20.51      5.09 o 
  -6  19  12        0.04        7.59      4.67 o 
  -5  19  12        8.71        6.98      3.20 o 
  -4  19  12        0.06       -4.03      2.78 o 
  -3  19  12        2.51        5.10      7.87 o 
  -5  20  12        1.64        0.48      3.20 o 
  -4  20  12        3.05       -2.23      3.87 o 
  -3  20  12        7.13        7.06      4.74 o 
  -5  21  12        8.99       12.71      3.66 o 
  -4  21  12        3.97        5.24      3.22 o 
  -6   1  13        1.96        3.37      3.46 o 
  -3   1  13        0.67        1.96      4.86 o 
  -6   2  13        0.80       -2.57      4.93 o 
  -3   2  13        3.45       -3.58      4.93 o 
  -6   3  13        0.68        3.18      5.20 o 
  -5   3  13       44.77       37.70      4.26 o 
  -3   3  13        0.58        2.77      4.86 o 
  -6   4  13        0.07        1.42      5.20 o 
  -5   4  13      110.42      116.33      7.23 o 
  -4   4  13       63.47       64.92      6.08 o 
  -3   4  13       23.77       19.79      5.74 o 
  -6   5  13       22.32       20.74      6.01 o 
  -5   5  13       28.61       36.61      4.80 o 
  -4   5  13        5.80        2.97      4.32 o 
  -6   6  13       21.17       20.74      6.08 o 
  -5   6  13      188.96      203.81     10.13 o 
  -4   6  13        0.10       -2.09      4.19 o 
  -6   7  13       27.40       25.81      6.35 o 
  -5   7  13       38.77       43.44      5.34 o 
  -4   7  13        7.93       15.74      5.00 o 
  -5   8  13      133.28      139.36      8.98 o 
  -4   8  13        6.95        9.93      5.00 o 
  -5   9  13       11.34       13.24      4.73 o 
  -4   9  13       65.01       66.47      6.96 o 
                                                 
